# Supplementary material for: PPARG contributes to urothelial integrity in the murine ureter by activating the expression of Shh and superficial cell-specific genes
Source: Development. 2025 Apr 17;152(8):dev204324. doi: 10.1242/dev.204324 (PMC12045629; doi:10.1242/dev.204324)
Supplement: Table S1. — Genotype frequencies of animals derived from the breeding of Pax2-cre/+;PPargfl/+ males and Ppargfl/fl females follows a Mendelian ratio. [file develop-152-204324-TableS1.xlsx]

## Sheet: Table S1
Table S1. Genotype frequencies of animals derived from the breeding of Pax2-cre/+;Ppargfl/+ males and Ppargfl/fl females follows a Mendelian ratio.
stage	number of all animals	number of wt/wt; Ppargfl/+ animals		number of wt/wt;Ppargfl/fl and Pax2cre/+;Ppargfl/+ animals		number of Pax2cre/+; Ppargfl/fl animals
adult	41	14	0.341463	16	0.390244	11	0.268293
E18.5	48	12	0.25	22	0.458333	14	0.291667
E16.5	33	7	0.212121	17	0.515152	9	0.272727
E14.5	57	16	0.280702	31	0.54386	10	0.175439
E12.5	78	25	0.320513	39	0.5	14	0.179487
