# Supplementary material for: PPARG contributes to urothelial integrity in the murine ureter by activating the expression of Shh and superficial cell-specific genes
Source: Development. 2025 Apr 17;152(8):dev204324. doi: 10.1242/dev.204324 (PMC12045629; doi:10.1242/dev.204324)
Supplement: Table S2. — Quantification of the circumference of the tubular lumen in control and Pparg-cKO ureters at E18.5, P7 and P40. [file develop-152-204324-TableS2.xlsx]

## Sheet: Table S2
Table S2. Quantification of the circumference of the tubular lumen in control and Pparg-cKO ureters at E18.5, P7 and P40. The luminal circumference was measured in FIJI/ImageJ on proximal ureter sections. n≧3 ureter sections from n≧4 individuals.
		Test					Test parameters
		Shapiro-Wilk	F-test	Mann-Whitney	Welch	unpaired t-test	normality	variance	statistical test used
E18 luminal circumference	Control	0.4783	0.637			0.269	parametric	equal	two-sided unpaired t-test
	Pparg-cKO	0.2441				ns
P7 luminal circumference	Control	0.3929	0.334			0.14	parametric	equal	two-sided unpaired t-test
	Pparg-cKO	0.5211				ns
P40 luminal circumference	Control	0.2544	0.001		0.049		parametric	unequal	two-sided Welch's t-test
	Pparg-cKO	0.0663			*
individual	control	control	control	control	control				avarage control	standard deviation control
	E18.5 #1	E18.5 #2	E18.5 #3	E18.5 #4	E18.5 #5				E18.5	E18.5
luminal circumference µm	176.029	136.709	250.902	409.634	249.004				244.456	104.448
individual	Pparg-cKO	Pparg-cKO	Pparg-cKO	Pparg-cKO	Pparg-cKO				avarage Pparg-cKO	standard deviation Pparg-cKO
	E18.5 #1	E18.5 #2	E18.5 #3	E18.5 #4	E18.5 #5				E18.5	E18.5
luminal circumference µm	348.051	558.987	270.381	211.277	285.999				334.939	134.373
individual	control	control	control	control	control	control	control	control	avarage control	standard deviation control
	P7 #1	P7 #2	P7 #3	P7 #4	P7 #5	P7 #6	P7 #7	P7 #8	P7	P7
luminal circumference µm	325.151	495.324	225.142	213.021	337.447	273.35	433.42	266.639	321.187	99.5622
individual	Pparg-cKO	Pparg-cKO	Pparg-cKO	Pparg-cKO	Pparg-cKO	Pparg-cKO	Pparg-cKO	Pparg-cKO	avarage Pparg-cKO	standard deviation Pparg-cKO
	P7 #1	P7 #2	P7 #3	P7 #4	P7 #5	P7 #6	P7 #7	P7 #8	P7	P7
luminal circumference µm	417.862	358.799	251.054	201.251	547.041	597.147	566.218	412.984	419.044	145.939
individual	control	control	control	control	control	control			avarage control	standard deviation control
	P40 #1	P40 #2	P40 #3	P40 #4	P40 #5	P40 #6			P40	P40
luminal circumference µm	380.573	401.877	175.241	82.7883	119.721	200.825			226.838	134.042
individual	Pparg-cKO	Pparg-cKO	Pparg-cKO	Pparg-cKO					avarage Pparg-cKO	standard deviation Pparg-cKO
	P40.5 #1	P40 #2	P40 #3	P40 #4					P40	P40
luminal circumference µm	2092.89	1753.18	318.307	1976.13					1535.12	823.362
