# Supplementary material for: PPARG contributes to urothelial integrity in the murine ureter by activating the expression of Shh and superficial cell-specific genes
Source: Development. 2025 Apr 17;152(8):dev204324. doi: 10.1242/dev.204324 (PMC12045629; doi:10.1242/dev.204324)
Supplement: Table S3. — Quantification of the size of cells in the luminal cell layer in control and Pparg-cKO ureters at E18.5, P7 and P40. [file develop-152-204324-TableS3.xlsx]

## Sheet: Table S3
Table S3. Quantification of the size of cells in the luminal cell layer in control and Pparg-cKO ureters at E18.5, P7 and P40. Cell sizes were measured in FIJI/ImageJ on proximal 5 µm ureter sections based on DAPI and CDH1 immunoflorescent stainings. n≧4 cells were analyzed in n≧4 individuals.
		Test					Test parameters
		Shapiro-Wilk	F-test	Mann-Whitney	Welch	unpaired t-test	normality	variance	statistical test used
E18.5 Luminal cell size	Control	0.1764	0.047		0.028		parametric	unequal	two-sided Welch's t-test
	Pparg-cKO	0.5217			*
P7 Luminal cell size	Control	0.0163	0.523	0.016			nonparametric	equal	two-sided Mann-Whitney
	Pparg-cKO	0.7084		*			parametric
P40 S Luminal size	Control	0.6199	0.182			<0.001	parametric	equal	two-sided unpaired t-test
	Pparg-cKO	0.2976				***
individual	control	control	control	control	control	control	control	control	avarage control	standard deviation control
	E18.5 #1	E18.5 #2	E18.5 #3	E18.5 #4	E18.5 #5	E18.5 #6	E18.5 #7	E18.5 #8	E18.5	E18.5
Luminal cell size µm2	114	122	129.3	112.7	126.6	119.3	132.8	128.8	123.188	7.40491
individual	Pparg-cKO	Pparg-cKO	Pparg-cKO	Pparg-cKO	Pparg-cKO	Pparg-cKO	Pparg-cKO	Pparg-cKO	avarage Pparg-cKO	standard deviation Pparg-cKO
	E18.5 #1	E18.5 #2	E18.5 #3	E18.5 #4	E18.5 #5	E18.5 #6	E18.5 #7	E18.5 #8	E18.5	E18.5
Luminal cell size µm2	145.3	136.8	97.8	109.7	123.3	115.4	83.5	96.3	113.513	21.0799
individual	control	control	control	control	control				avarage control	standard deviation control
	P7 #1	P7 #2	P7 #3	P7 #4	P7 #5				P7	P7
Luminal cell size µm2	247.6	164.2	157.3	150	168.8				177.58	39.7833
individual	Pparg-cKO	Pparg-cKO	Pparg-cKO	Pparg-cKO					avarage Pparg-cKO	standard deviation Pparg-cKO
	P7 #1	P7 #2	P7 #3	P7 #4					P7	P7
Luminal cell size µm2	116.1	66.7	86.1	56.2					81.275	26.3138
individual	control	control	control	control					avarage control	standard deviation control
	P40 #1	P40 #2	P40 #3	P40 #4					P40	P40
Luminal cell size µm2	318.4	407.4	353.2	344					355.75	37.4491
individual	Pparg-cKO	Pparg-cKO	Pparg-cKO	Pparg-cKO					avarage Pparg-cKO	standard deviation Pparg-cKO
	P40.5 #1	P40 #2	P40 #3	P40 #4					P40	P40
Luminal cell size µm2	124.4	154.3	159.5	148.6					146.7	15.5188
