# Supplementary material for: PPARG contributes to urothelial integrity in the murine ureter by activating the expression of Shh and superficial cell-specific genes
Source: Development. 2025 Apr 17;152(8):dev204324. doi: 10.1242/dev.204324 (PMC12045629; doi:10.1242/dev.204324)
Supplement: Table S4. — Statistics on the peristaltic activity of explants of P0 control and Pparg-cKO ureters cultured for 6 days. [file develop-152-204324-TableS4.xlsx]

## Sheet: Table S4
Table S4. Statistics on the peristaltic activity of explants of P0 control and Pparg-cKO ureters cultured for 6 days. (A) The occurence of peristaltic activity is shown as the percentage of contracting ureters to all ureters at day 1 to 6 days of culture (n≧7). (B) Statistical analysis of the peristaltic frequency of P0 control (n=14) and Pparg-cKO (n=7) ureters over 6 days of culture. Shown are …
A
peristaltic activity
		day 1 of culture	day 2 of culture	day 3 of culture	day 4 of culture	day 5 of culture	day 6 of culture
DMSO	Control	1	1	1	1	1	0.933333
DMSO	Pparg-cKO	1	1	1	1	1	1
Purmorphamin	Control	1	1	1	0.933333	0.933333	1
Purmorphamin	Pparg-cKO	0.875	1	1	0.875	1	0.75
B
peristaltic frequency
		day 1 of culture	day 2 of culture	day 3 of culture	day 4 of culture	day 5 of culture	day 6 of culture
DMSO	Control	2.53333	2.13333	1.93333	1.93333	2	1.8
	stdev	0.99043	0.63994	0.703732	0.457738	0.654654	0.676123
DMSO	Pparg-cKO	1.7	1.3	1.5	1.6	1.5	1.6
	stdev	0.991031	0.744024	0.353553	0.534522	0.64087	0.755929
Purmorphamin	Control	2.06667	1.73333	1.8	1.53333	1.8	1.6
	stdev	0.703732	0.593617	0.414039	0.63994	0.676123	0.507093
Purmorphamin	Pparg-cKO	1.75	1.875	2.125	1.75	1.75	1.25
	stdev	0.707107	0.353553	0.353553	0.886405	0.707107	0.886405
		Test					Test parameters
		Shapiro-Wilk	F-test	Mann-Whitney	Welch	unpaired t-test	normality	variance	statistical test used
P0+6d Frequency	Control	0.027	0.596	0.094			nonparametric	equal	two-sided Mann-Whitney
Control d2	Pparg-cKO	<0.0001		ns
P0+6d Frequency	Control	0.0052	0.074	>.999			nonparametric	unequal	two-sided Mann-Whitney
Control d3	Pparg-cKO	0.037		ns
P0+6d Frequency	Control	0.0929	0.587	0.981			parametric	equal	two-sided Mann-Whitney
Control d4	Pparg-cKO	0.0028		ns			nonparametric
P0+6d Frequency	Control	0.0058	>.999	0.706			nonparametric	equal	two-sided Mann-Whitney
Control d5	Pparg-cKO	<0.0001		ns
P0+6d Frequency	Control	0.0036	0.682	0.656			nonparametric	equal	two-sided Mann-Whitney
Control d6	Pparg-cKO	0.0003		ns
P0+6d Frequency	Control	<0.0001	0.172	0.547			nonparametric	unequal	two-sided Mann-Whitney
Purmorphamin d2	Pparg-cKO	<0.0001		ns
P0+6d Frequency	Control	0.054	0.698	0.126			parametric	unequal	two-sided Mann-Whitney
Purmorphamin d3	Pparg-cKO	0.0555		ns
P0+6d Frequency	Control	0.0185	0.284	0.441			nonparametric	unequal	two-sided Mann-Whitney
Purmorphamin d4	Pparg-cKO	0.0011		ns
P0+6d Frequency	Control	<0.0001	0.835	0.682			nonparametric	equal	two-sided Mann-Whitney
Purmorphamin d5	Pparg-cKO	0.0003		ns
P0+6d Frequency	Control	0.0003	0.072	0.416			nonparametric	unequal	two-sided Mann-Whitney
Purmorphamin d6	Pparg-cKO	<0.0001		ns
C
peristaltic intensity
		day 4 of culture
DMSO	Control	0.76587
	stdev	0.0360158
DMSO	Pparg-cKO	0.734803
	stdev	0.0469002
Purmorphamin	Control	0.689114
	stdev	0.193723
Purmorphamin	Pparg-cKO	0.643364
	stdev	0.263384
		Test					Test parameters
		Shapiro-Wilk	F-test	Mann-Whitney	Welch	unpaired t-test	normality	variance	statistical test used
P0+4d Intensity	Control	0.417	0.407	0.076			parametric	unequal	two-sided Mann-Whitney
Control	Pparg-cKO	0.047		ns			nonparametric
P0+4d Intensity	Control	0.0302	0.447	0.9			nonparametric	unequal	two-sided Mann-Whitney
Purmorphamin	Pparg-cKO	0.2017		ns			parametric
P0+4d Intensity	Control	0.417	0.97	0.038			parametric	equal	two-sided Mann-Whitney
Control vs. Purmorphamin	Control	0.0302		*			nonparametric
P0+4d Intensity	Pparg-cKO	0.047	0.969	0.978			nonparametric	equal	two-sided Mann-Whitney
Control vs. Purmorphamin	Pparg-cKO	0.2017		ns			parametric
