# Supplementary material for: PPARG contributes to urothelial integrity in the murine ureter by activating the expression of Shh and superficial cell-specific genes
Source: Development. 2025 Apr 17;152(8):dev204324. doi: 10.1242/dev.204324 (PMC12045629; doi:10.1242/dev.204324)
Supplement: Table S5. — Cell proliferation analysis in the urothelium of control and Pparg-cKO ureters at E18.5 and P7. [file develop-152-204324-TableS5.xlsx]

## Sheet: Table S5
Table S5. Cell proliferation analysis in the urothelium of control and Pparg-cKO ureters at E18.5 and P7.
A		Test				Test parameters
		Shapiro-Wilk	F-test	Welch	unpaired t-test	normality	variance	statistical test used
Ki67+/DAPI E18.5	Control	0.6558	0.464		0.03	parametric	equal	two-sided unpaired t-test
	Pparg-cKO	0.2951			*
Ki67+/KRT5- E18.5	Control	0.3971	0.964		0.08	parametric	equal	two-sided unpaired t-test
	Pparg-cKO	0.7825			ns
Ki67+/KRT5+ E18.5	Control	0.6011	0.637		0.06	parametric	equal	two-sided unpaired t-test
	Pparg-cKO	0.5899			ns
individual	control E18.5 #1	control E18.5 #2	control E18.5 #3	control E18.5 #4	control E18.5 #5	avarage control E18.5	standard deviation control E18.5
DAPI only	51	40.1667	37	43.5	40.25	42.3833	5.33711
total DAPI	104.286	79.5	80.625	87	95.5	89.3821	10.4829
Ki67 total	10.4286	5.5	9.375	13.75	7.75	9.36071	3.07839
KRT5 total	53.2857	39.3333	43.625	43.5	55.25	46.9988	6.89186
Ki67+ and KRT5+	5.57143	3.33333	3.375	5.25	4.125	4.33095	1.04103
Ki67+ / DAPI+	0.1	0.0691824	0.116279	0.158046	0.0811518	0.104932	0.0347048
Ki67+ / KRT5+	0.104558	0.0847458	0.0773639	0.12069	0.0746606	0.0924035	0.0196689
Ki67 / non basal	0.006	0.0506181	0.164007	0.196512	0.0913787	0.101703	0.0786539
individual	Pparg-cKO E18.5 #1	Pparg-cKO E18.5 #2	Pparg-cKO E18.5 #3	Pparg-cKO E18.5 #4	Pparg-cKO E18.5 #5	avarage Pparg-cKO E18.5	standard deviation Pparg-cKO E18.5
DAPI only	45.2857	50.8333	53.1429	53.875	47.1429	50.056	3.34544
total DAPI	96.7143	104.333	109	109.875	101.857	104.356	4.83046
Ki67 total	19	13.6667	17.2857	16.25	15.5714	16.3548	1.77282
KRT5 total	51.4286	53.5	55.8571	56	54.7143	54.3	1.69537
Ki67+ and KRT5+	7.14286	6.33333	8.14286	6.625	5.14286	6.67738	0.983887
Ki67+ / DAPI+	0.196455	0.13099	0.158585	0.147895	0.152875	0.15736	0.02161
Ki67+ / KRT5+	0.138889	0.11838	0.14578	0.118304	0.0939948	0.123069	0.0181993
Ki67 / non basal	0.259628	0.144883	0.167102	0.173471	0.219493	0.192916	0.0412515
B		Test				Test parameters
		Shapiro-Wilk	F-test	Welch	unpaired t-test	normality	variance	statistical test used
Ki67+/DAPI+ P7	Control	0.9691	0.02	0.0026		parametric	unequal	two-sided Welch
	Pparg-cKO	0.9471		**
Ki67+/KRT5- P7	Control	0.22	0.07		0.298	parametric	equal	two-sided unpaired t-test
	Pparg-cKO	0.1549			ns
Ki67+/KRT5+ P7	Control	0.0556	0.7		<0.0001	parametric	equal	two-sided unpaired t-test
	Pparg-cKO	0.0666			***
individual	control P7 #1	control P7 #2	control P7 #3	control P7 #4	control P7 #5	avarage control P7	standard deviation control P7
DAPI only	35.2	36.8333	28.4	41.3333	24	33.1533	6.91052
total DAPI	112.8	111	107.6	113.5	78.4	104.66	14.8562
Ki67 total	2.6	1.83333	1.6	1.16667	0.4	1.52	0.813975
KRT5 total	77.6	74.1667	79.2	72.1667	54.4	71.5067	9.95572
Ki67+ and KRT5+	1.8	1.66667	1.4	1.16667	0.4	1.28667	0.55257
Ki67+ / DAPI+	0.0230496	0.0165165	0.0148699	0.010279	0.00510204	0.0139634	0.00674534
Ki67+ / KRT5+	0.0231959	0.0224719	0.0176768	0.0161663	0.00735294	0.0173728	0.00636111
Ki67 / non basal	0.006	0.0047619	0.00571429	0	0	0.00329524	0.00304285
individual	Pparg-cKO P7 #1	Pparg-cKO P7 #2	Pparg-cKO P7 #3	Pparg-cKO P7 #4	Pparg-cKO P7 #5	avarage Pparg-cKO P7	standard deviation Pparg-cKO P7
DAPI only	29	38	30.5	41.6	26.5	33.12	5.71643
total DAPI	92.5	113.833	106.667	130.8	93.1667	107.393	14.2414
Ki67 total	6.5	10.6667	7.16667	13.6	7.33333	9.05333	2.6949
KRT5 total	63.5	75.8333	76.1667	89.2	66.6667	74.2733	8.97496
Ki67+ and KRT5+	5.83333	9.83333	7.16667	11.4	6.83333	8.21333	2.07092
Ki67+ / DAPI+	0.0702703	0.0937042	0.0671875	0.103976	0.078712	0.0827699	0.0140339
Ki67+ / KRT5+	0.0918635	0.12967	0.0940919	0.127803	0.1025	0.109186	0.0163633
Ki67 / non basal	0.0229076	0.0213972	0	0.0537814	0.0203963	0.0236965	0.0172245
