# Supplementary material for: PPARG contributes to urothelial integrity in the murine ureter by activating the expression of Shh and superficial cell-specific genes
Source: Development. 2025 Apr 17;152(8):dev204324. doi: 10.1242/dev.204324 (PMC12045629; doi:10.1242/dev.204324)
Supplement: Table S6. — Genes with increased expression in microarrays of Pparg-cKO ureters at E16.5. [file develop-152-204324-TableS6.xlsx]

## Sheet: Table S6
Table S6. Genes with increased expression in microarrays of Pparg-cKO ureters at E16.5.
Shown are the gene symbol, the intensity of the two control and mutant ureter samples, the individual and the average (avg) fold change (FC).
	Intensities				Fold change (FC)
Gene Symbol	control 1	mutant 1	control 2	mutant 2	FC1	FC2	avgFC
Prm1	23.4079	788.58	19.741	1082.18	33.6886	54.8189	44.2538
1810058I24Rik	320.2	653.623	37.2935	536.777	2.0413	14.3933	8.21729
Apela	3261.08	9728.79	2061.28	8420.88	2.9833	4.08527	3.53428
Krt6a	71.685	183.348	69.519	267.398	2.5577	3.8464	3.20205
Mup1	138.014	605.216	131.785	264.973	4.38517	2.01065	3.19791
Tspan1	91.9585	280.151	96.993	300.904	3.04649	3.10233	3.07441
1700011H14Rik	90.4515	298.902	69.517	157.231	3.30456	2.26176	2.78316
Cldn3	649.233	1255.86	447.098	1621.74	1.93437	3.62725	2.78081
Arhgef38	116.318	286.458	77.2668	236.562	2.46272	3.06163	2.76218
ENSMUST00000177969	96.6787	247.325	86.3816	248.812	2.55822	2.88039	2.7193
ENSMUST00000099683	270.746	686.846	219.808	627.524	2.53686	2.85488	2.69587
LOC100048884	134.956	416.004	90.7531	204.752	3.08251	2.25615	2.66933
Mup17	108.951	353.563	76.4329	158.361	3.24516	2.07189	2.65853
ENSMUST00000099046	125.969	297.278	97.6526	279.666	2.35994	2.86388	2.61191
Sgms2	47.2	103.946	35.0098	105.252	2.20223	3.00635	2.60429
ENSMUST00000099050	391.703	932.449	311.793	855.886	2.3805	2.74505	2.56277
Gm42035	168.572	570.829	427.081	730.575	3.38627	1.71062	2.54845
2210011C24Rik	163.159	282.63	95.6063	319.237	1.73224	3.33908	2.53566
Cpa3	434.728	1212.04	408.957	927.88	2.78804	2.2689	2.52847
Dapl1	360.807	989.405	322.88	729.347	2.7422	2.25888	2.50054
Mup19	174.142	529.653	129.104	251.599	3.0415	1.94881	2.49516
Mup20	74.4255	234.86	61.9539	112.686	3.15564	1.81887	2.48725
Gabrp	89.7694	223.097	87.1991	202.724	2.48522	2.32484	2.40503
ENSMUST00000099684	455.752	1001.47	383.033	988.373	2.1974	2.58038	2.38889
Fxyd4	622.408	1053.02	326.325	993.907	1.69185	3.04576	2.3688
ENSMUST00000099042	223.121	485.413	180.509	460.417	2.17556	2.55066	2.36311
Scin	281.534	566.97	158.316	418.42	2.01386	2.64295	2.3284
Krt4	123.506	254.262	99.154	254.311	2.0587	2.56481	2.31176
Mup4	85.0435	215.154	56.151	112.83	2.52993	2.00941	2.26967
Slc16a12	457.267	849.968	268.408	703.4	1.8588	2.62063	2.23972
Cma1	76.0245	199.34	83.5174	148.96	2.62205	1.78358	2.20282
Morn2	425.41	835.533	391.398	914.722	1.96406	2.33706	2.15056
Rnf186	746.343	1449.9	629.798	1479.44	1.94267	2.34908	2.14587
Mup-ps16	110.905	256.198	65.9285	128.029	2.31006	1.94193	2.126
Agr2	422.956	947.929	510.463	1005.37	2.2412	1.96953	2.10537
Mup2	104.64	276.496	90.1902	140.224	2.64236	1.55476	2.09856
Vgll1	115.161	204.352	88.6283	212.363	1.77448	2.39611	2.08529
Clic3	164.354	300.698	125.404	293.503	1.82958	2.34047	2.08502
2310007B03Rik	106.248	179.309	101.599	247.474	1.68764	2.4358	2.06172
BC049730	184.45	422.336	188.228	326.017	2.2897	1.73203	2.01087
TC1605611	409.488	758.287	410.369	888.427	1.85179	2.16495	2.00837
Fgfbp1	170.237	326.283	153.951	317.741	1.91665	2.06391	1.99028
Sfta2	250.678	424.511	212.536	481.742	1.69345	2.26664	1.98004
Fam221a	144.4	265.848	95.296	186.715	1.84105	1.95931	1.90018
2810417H13Rik	286.234	492.123	226.556	465.574	1.7193	2.05501	1.88715
Kcnj16	202.806	373.1	189.65	364.079	1.83969	1.91974	1.87971
Cfc1	297.274	472.045	287.491	614.295	1.58791	2.13674	1.86233
A_55_P2066017	91.5122	183.592	70.3339	118.405	2.0062	1.68347	1.84484
Spink8	412.236	674.332	292.447	592.426	1.63579	2.02576	1.83077
Chodl	78.2175	134.141	54.6798	106.358	1.71497	1.94511	1.83004
BC053393	62.7176	106.033	74.0362	130.907	1.69064	1.76815	1.7294
Mzb1	77.4782	138.072	86.1261	135.98	1.78208	1.57885	1.68046
Acbd7	77.0912	128.042	78.1088	124.536	1.66092	1.59438	1.62765
Sos1	96.8893	150.805	98.0262	162.06	1.55646	1.65323	1.60485
Ndnf	103.571	163.432	90.9871	147.948	1.57797	1.62603	1.602
Akr1e1	932.783	1453.32	735.164	1204.42	1.55805	1.6383	1.59817
Pparg	11635.4	17578.9	11162.6	18778.7	1.51081	1.68229	1.59655
Gipc2	1746.62	2674.13	1573.95	2535.61	1.53103	1.61099	1.57101
Akr1c19	647.892	1008.27	575.825	899.307	1.55623	1.56177	1.559
