# Supplementary material for: PPARG contributes to urothelial integrity in the murine ureter by activating the expression of Shh and superficial cell-specific genes
Source: Development. 2025 Apr 17;152(8):dev204324. doi: 10.1242/dev.204324 (PMC12045629; doi:10.1242/dev.204324)
Supplement: Table S7. — Genes with decreased expression in microarrays of Pparg-cKO ureters at E16.5. [file develop-152-204324-TableS7.xlsx]

## Sheet: Table S7
Table S7. Genes with decreased expression in microarrays of Pparg-cKO ureters at E16.5.
Shown are the gene symbol, the intensity of the two control and mutant ureter samples, the individual and the average (avg) fold change (FC).
	Intensities				Fold change (FC)
Gene Symbol	control 1	mutant 1	control 2	mutant 2	FC1	FC2	avgFC
Hsd17b2	744.443	170.637	755.479	159.297	-4.36272	-4.7426	-4.55266
Sele	191.983	47.4384	209.93	46.0263	-4.047	-4.56109	-4.30404
Gsdmc4	324.657	69.8786	174.048	44.5087	-4.64601	-3.91042	-4.27822
Slc47a1	113.715	32.6389	107.188	24.2892	-3.48403	-4.41299	-3.94851
Fa2h	1285.14	249.921	1015.31	390.785	-5.14217	-2.59813	-3.87015
Sptssb	2018.02	603.681	2503.63	571.575	-3.34286	-4.38023	-3.86154
Aqp3	999.899	288.527	1187.87	320.206	-3.46553	-3.7097	-3.58762
Fam183b	272.844	71.3122	237.098	71.096	-3.82605	-3.3349	-3.58048
F630003A18Rik	400.439	135.836	454.093	107.93	-2.94796	-4.20728	-3.57762
Syt8	916.752	246.946	1109.66	395.663	-3.71235	-2.80457	-3.25846
Gsdmc	427.45	114.287	226.86	81.9532	-3.74015	-2.76816	-3.25415
Pianp	737.152	156.715	762.032	434.078	-4.70377	-1.75552	-3.22964
Upk3b	1093.15	342.332	1058.58	324.548	-3.19326	-3.26172	-3.22749
Degs2	1332.57	460.087	1681.18	480.516	-2.89634	-3.49869	-3.19752
Mfsd4	355.986	117.232	414.203	128.081	-3.03659	-3.2339	-3.13525
Crnde	1760.81	462.46	2863.31	1246.72	-3.80747	-2.29667	-3.05207
4933402E13Rik	221.877	72.6523	189.427	65.8037	-3.05396	-2.87868	-2.96632
3830417A13Rik	1475.13	445.478	1233.69	492.756	-3.31134	-2.50364	-2.90749
Dock8	310.993	104.277	346.166	130.84	-2.98238	-2.64572	-2.81405
Krt20	821.045	222.267	742.788	393.46	-3.69395	-1.88784	-2.79089
Cck	339.196	114.529	223.335	86.2016	-2.96165	-2.59084	-2.77625
Ly6d	417.263	231.606	564.409	154.78	-1.80161	-3.64652	-2.72406
Tmem56	184.362	76.994	162.158	55.4523	-2.39449	-2.92429	-2.65939
Vsig2	1062	439.382	1447.62	541.995	-2.41702	-2.67092	-2.54397
Upk1a	18593.2	6928.54	16459.9	7009.06	-2.68357	-2.34837	-2.51597
A_55_P2243558	251.206	97.1716	318.172	132.255	-2.58518	-2.40575	-2.49546
Aldob	495.646	281.453	330.058	104.018	-1.76102	-3.17308	-2.46705
Psca	885.537	408.623	1268.98	459.603	-2.16713	-2.76104	-2.46408
Hsd17b14	672.42	263.73	654.921	286.76	-2.54966	-2.28387	-2.41676
Tdrp	416.729	163.743	365.383	171.595	-2.54502	-2.12934	-2.33718
Shh	115.775	55.6792	123.829	48.0396	-2.07932	-2.57765	-2.32848
Fbp1	100.816	63.6577	144.687	47.5604	-1.58372	-3.04216	-2.31294
Ccdc148	246.07	108.29	263.051	115.147	-2.27233	-2.28448	-2.2784
Prap1	241.398	153.998	433.342	151.417	-1.56754	-2.86191	-2.21472
ENSMUST00000090166	417.371	166.118	276.297	147.848	-2.51251	-1.8688	-2.19065
Ldoc1	1217.42	445.22	882.855	547.507	-2.73442	-1.6125	-2.17346
Adssl1	635.477	239.365	460.75	274.03	-2.65485	-1.68139	-2.16812
Ctse	2389.99	1149.59	2559.18	1136.59	-2.079	-2.25164	-2.16532
Sprr1a	34722.9	15783.8	38823.4	18693.6	-2.19991	-2.07683	-2.13837
Rnf207	172.852	70.782	193.453	106.009	-2.44203	-1.82487	-2.13345
Homer2	412.287	202.021	468.126	211.102	-2.04082	-2.21754	-2.12918
Sprr2a2	4420.69	2019.15	4434.81	2175.58	-2.18938	-2.03844	-2.11391
Ly6k	272.319	132.349	310.076	145.521	-2.05758	-2.13081	-2.09419
Ivl	592.497	334.064	734.618	319.692	-1.7736	-2.2979	-2.03575
Bpifb1	151.655	76.2122	147.524	71.9772	-1.9899	-2.04959	-2.01975
Cd200r3	128.839	84.3639	142.78	57.076	-1.52718	-2.50158	-2.01438
Jakmip1	148.28	73.6537	157.493	78.7867	-2.0132	-1.99898	-2.00609
Srd5a1	9012.14	4266.19	8199.96	4327.04	-2.11246	-1.89505	-2.00375
Sdr42e1	485.739	219.124	518.179	301.778	-2.21673	-1.71709	-1.96691
4930519N06Rik	183.024	119.733	360.756	153.068	-1.5286	-2.35684	-1.94272
Dnmt3l	236.597	155.259	320.403	138.267	-1.52388	-2.31729	-1.92059
Adam28	129.977	80.5825	176.202	79.1634	-1.61296	-2.2258	-1.91938
Optc	149.846	78.4144	214.2	114.719	-1.91095	-1.86718	-1.88906
Slc35g1	2932.4	1411.18	2603.88	1565.17	-2.07798	-1.66364	-1.87081
Sh3bgr	1776.17	1137.22	3037.82	1409.54	-1.56185	-2.15519	-1.85852
Cds1	1863.62	887.266	1573.01	983.956	-2.10041	-1.59866	-1.84953
Paqr5	1099.37	561.846	1074.78	623.725	-1.95672	-1.72316	-1.83994
Npas4	183.537	104.743	273.849	145.449	-1.75226	-1.88278	-1.81752
Trpv6	185.906	102.181	186.727	103.246	-1.81938	-1.80856	-1.81397
Mal	21933	12632.4	19826.3	10543.4	-1.73625	-1.88045	-1.80835
Ccdc184	311.694	169.251	331.97	187.502	-1.84161	-1.77049	-1.80605
Ipcef1	107.05	69.8959	163.709	80.8828	-1.53156	-2.02403	-1.7778
Cntnap3	194.962	103.94	175.821	104.733	-1.87572	-1.67875	-1.77723
Dnase1l2	248.399	157.821	362.011	188.426	-1.57393	-1.92124	-1.74758
Glb1l2	1543.72	992.431	1570.48	827.206	-1.55549	-1.89853	-1.72701
C1ql3	2400.52	1386.15	2725.48	1586.17	-1.73179	-1.71828	-1.72503
Capn13	118.069	70.2272	131.058	74.9502	-1.68124	-1.7486	-1.71492
Bcl2l14	780.181	468.087	795.145	451.983	-1.66674	-1.75924	-1.71299
Popdc2	147.073	90.9865	165.605	92.1051	-1.61643	-1.798	-1.70721
Psd	125.708	78.2248	212.842	118.714	-1.607	-1.7929	-1.69995
Ldhb	20431.9	11021.1	17449.6	11585.7	-1.85388	-1.50613	-1.68001
Fam25c	1262.87	782.8	1427.24	818.867	-1.61328	-1.74295	-1.67811
Emid1	268.815	151.313	311.62	197.309	-1.77655	-1.57935	-1.67795
Ermp1	6628.09	3916.91	6165.05	3764.94	-1.69218	-1.63749	-1.66483
Osbpl3	872.09	513.336	860.81	530.824	-1.69887	-1.62165	-1.66026
Cmbl	1010.37	618.84	1022.51	610.65	-1.63268	-1.67447	-1.65357
Rnf144b	189.093	124.812	212.116	120.325	-1.51503	-1.76285	-1.63894
Gm3893	649.639	410.882	684.756	406.964	-1.58109	-1.6826	-1.63184
Upk3a	77554.1	49512.9	73720.4	43453.6	-1.56634	-1.69653	-1.63144
Meg3	4854.35	3066.36	6683.29	4005.96	-1.5831	-1.66834	-1.62572
Sh3bgrl2	2490.71	1518.17	2127.67	1388.01	-1.6406	-1.5329	-1.58675
Atp10b	1946.77	1281.03	1944.67	1185.21	-1.51969	-1.64078	-1.58023
Mast4	159.816	103.258	175.536	109.517	-1.54774	-1.60281	-1.57528
4930426D05Rik	134.779	86.0272	118.867	75.177	-1.56671	-1.58116	-1.57393
Hmgcs2	430.171	268.969	450.506	296.746	-1.59933	-1.51815	-1.55874
Synpo2	2575.11	1710.52	3286.77	2074.62	-1.50546	-1.58427	-1.54486
