# Supplementary material for: PPARG contributes to urothelial integrity in the murine ureter by activating the expression of Shh and superficial cell-specific genes
Source: Development. 2025 Apr 17;152(8):dev204324. doi: 10.1242/dev.204324 (PMC12045629; doi:10.1242/dev.204324)
Supplement: Table S8. — Genes with increased expression in microarrays of Pparg-cKO ureters at E18.5. [file develop-152-204324-TableS8.xlsx]

## Sheet: Table S8
Table S8. Genes with increased expression in microarrays of Pparg-cKO ureters at E18.5.
Shown are the gene symbol, the intensity of the two control and mutant ureter samples, the individual and the average (avg) fold change (FC).
	Intensities				Fold change (FC)
Gene Symbol	control 1	mutant 1	control 2	mutant 2	FC1	FC2	avgFC
Arhgef38	21.4123	370.45	22.0953	367.942	17.3008	16.6525	16.9767
Clca1	21.9758	312.035	19.186	361.912	14.199	18.8634	16.5312
Mup1	31.9613	840.004	89.1879	564.75	26.2819	6.33214	16.307
Mup20	15	324.72	31.9052	210.608	21.648	6.60105	14.1245
Apela	226.404	3663.66	235.99	2772.62	16.182	11.7489	13.9654
Slc6a14	22.6948	297.684	27.0502	316.553	13.1168	11.7024	12.4096
ENSMUST00000120662	31.432	474.307	54.4997	319.199	15.0899	5.85689	10.4734
Krt6b	24.5254	267.498	46.217	392.76	10.907	8.49817	9.70256
Atp13a4	17.7402	204.354	25.46	195.623	11.5192	7.68355	9.60138
Vsig1	16.076	182.915	26.0922	189.491	11.3781	7.26235	9.32024
Cyp4a12a	15	126.559	15	147.159	8.43727	9.81062	9.12395
ENSMUST00000126217	15	153.515	15	107.75	10.2344	7.18335	8.70886
Tspan1	69.037	554.188	78.515	685.687	8.02741	8.7332	8.3803
Mup17	36.0881	396.259	47.231	256.812	10.9803	5.43736	8.20885
LOC100048884	54.3864	542.127	81.6158	402.549	9.96805	4.93224	7.45014
Cyp2f2	15	125.865	23.6306	142.284	8.391	6.02118	7.20609
Gm15433	15	153.744	95.4045	376.404	10.2496	3.94535	7.09749
Spp1	361.622	2397.91	449.275	3202.48	6.63099	7.12811	6.87955
Krt4	196.652	1670.92	287.492	1459.68	8.49681	5.07731	6.78706
Krt6a	88.2328	637.496	151.079	900.639	7.22516	5.96137	6.59327
Rnf186	236.228	1857.59	321.078	1708.05	7.86353	5.31974	6.59163
Cldn3	81.6617	497.821	159.636	1046.45	6.09614	6.55521	6.32567
Mup19	79.6528	658.957	106.206	454.107	8.27286	4.27572	6.27429
Fxyd4	207.511	1436.56	266.809	1479.45	6.92282	5.54499	6.2339
Clic3	81.9711	582.058	113.251	566.256	7.10078	5.00003	6.0504
Msln	1379.74	8265.35	1779.72	10789	5.99053	6.06216	6.02634
Gabrp	122.905	564.925	116.253	865.827	4.59645	7.44779	6.02212
2310007B03Rik	49.7896	335.605	115.646	570.895	6.74045	4.93658	5.83852
Crocc2	35.7458	157.189	41.9544	280.898	4.39742	6.69532	5.54637
Csprs	26.4925	200.91	146.773	506.624	7.58368	3.45174	5.51771
Slurp1	51.7815	303.083	56.7797	292.669	5.85312	5.15446	5.50379
Mup4	31.346	220.717	38.531	150.283	7.04132	3.9003	5.47081
Mup-ps16	22.053	138.283	24.7316	102.795	6.27049	4.15644	5.21346
Fgfbp1	82.1044	460.157	70.672	302.292	5.60453	4.27739	4.94096
Kif12	32.147	142.5	46.8179	189.603	4.43275	4.0498	4.24127
Gm5476	35.5344	156.409	55.2987	218.755	4.40163	3.95588	4.17875
Agr2	914.492	4183.82	993.202	3728.27	4.57503	3.75379	4.16441
2210011C24Rik	40.6292	174.438	48.8996	196.872	4.29342	4.02604	4.15973
Mup2	51.1725	280.25	71.7745	200.883	5.47656	2.79881	4.13769
Gjb2	112.741	260.672	109.979	629.614	2.31213	5.72484	4.01849
Lypd2	2081.11	9279.7	2361.01	8303.73	4.459	3.51702	3.98801
Lrrc26	183.402	777.868	250.414	926.101	4.24132	3.69828	3.9698
Pde8b	213.852	801.728	293.733	1167.3	3.74898	3.97402	3.8615
Lor	72.8256	205.549	72.2104	348.324	2.82248	4.82373	3.82311
Slc16a11	57.6744	154.499	69.2118	323	2.67881	4.66684	3.67283
Fam83e	82.815	202.11	79.583	383.24	2.44051	4.8156	3.62805
C79246	44.3966	191.996	138.285	377.04	4.32457	2.72654	3.52556
Vgll1	42.0115	112.505	26.1433	110.855	2.67796	4.24029	3.45912
Krt75	62.7221	183.243	68.0048	263.48	2.9215	3.87443	3.39797
Upk3bl	2200.45	7775.37	2518.97	8165.36	3.53354	3.24155	3.38754
Cwh43	43.2113	101.566	35.5538	155.982	2.35044	4.38721	3.36883
Gsta3	1036.87	3512.26	1227.07	3936.92	3.38738	3.20839	3.29789
Tbx1	146.947	338.808	153.544	656.065	2.30564	4.2728	3.28922
Rhpn2	234.46	686.26	231.975	845.222	2.92697	3.6436	3.28529
TC1605611	238.504	608.337	241.169	952.401	2.55064	3.9491	3.24987
Tesc	42.453	113.088	59.1107	211.217	2.66384	3.57325	3.11855
Defb1	56.2076	119.641	32.9144	129.624	2.12855	3.93821	3.03338
Eddm3b	39.5558	130.245	57.2674	152.817	3.29271	2.66847	2.98059
Pkp1	425.236	1016.65	467.435	1625.85	2.39078	3.47824	2.93451
Sfta2	99.9771	335.768	109.144	268.111	3.35845	2.45648	2.90747
Ugt2b34	265.127	822.626	332.994	815.721	3.10276	2.44966	2.77621
Chodl	73.7975	226.491	75.0502	180.184	3.06908	2.40085	2.73497
Fam46b	139.302	361.844	169.121	484.089	2.59755	2.86237	2.72996
Nrip3	89.1677	201.356	84.121	261.294	2.25817	3.10617	2.68217
Krt78	233.816	548.309	343.634	1029.71	2.34504	2.99652	2.67078
Slc16a12	535.954	1227.71	481.346	1455.13	2.29069	3.02304	2.65687
Cobl	47.7701	122.625	51.7314	141.168	2.56699	2.72886	2.64792
Gm11545	325.251	745.56	288.494	860.1	2.29226	2.98135	2.6368
Cx3cl1	167.542	280.014	187.719	674.961	1.67131	3.59559	2.63345
Ifit1	140.985	345.653	206.598	581.243	2.45171	2.8134	2.63256
Slc17a9	95.3914	190.863	81.9875	267.627	2.00084	3.26425	2.63254
Ms4a4c	60.8197	170.519	90.3305	205.617	2.80367	2.27628	2.53997
Shisa2	711.508	1839.49	950.886	2318.95	2.58534	2.43872	2.51203
Oasl2	601.172	1219.11	696.397	2082.2	2.02789	2.98997	2.50893
Cfc1	185.857	480.161	213.695	516.963	2.58349	2.41916	2.50133
Ifi27l2a	3685.56	9842.26	8228.43	18877.2	2.67049	2.29415	2.48232
Zfp185	1726.1	3827.23	1672.63	4568.72	2.21727	2.73146	2.47437
Mapt	117.956	254.333	128.42	350.172	2.15618	2.72678	2.44148
ENSMUST00000103291	49.9414	121.702	44.2795	107.601	2.43689	2.43004	2.43347
Dach2	139.31	374.334	161.89	340.215	2.68705	2.10152	2.39429
Wnt4	1050.77	1922.57	1319.44	3903.01	1.82967	2.95808	2.39387
Efemp1	1224.11	3243.66	1434.23	3017.49	2.64981	2.10391	2.37686
Smim6	598.621	1594.05	676.342	1398.96	2.66287	2.06842	2.36564
Gpr35	113.915	276.776	139.284	311.099	2.42967	2.23355	2.33161
Plscr1	1763.07	4405.16	1814.19	3907.75	2.49857	2.15399	2.32628
Sprr2g	1485.93	2940.85	1355.37	3559.01	1.97913	2.62585	2.30249
Pdzk1ip1	481.194	1119.42	476.098	1080.5	2.32634	2.26948	2.29791
Palm3	171.4	369.637	250.801	595.976	2.15657	2.37629	2.26643
Lypd8	73.0283	173.332	80.9595	171.249	2.37349	2.11524	2.24437
Krt15	2387.41	5116.98	2492.34	5686.16	2.14332	2.28146	2.21239
Tpsab1	68.8599	144.348	53.8694	123.2	2.09625	2.28701	2.19163
Ugt8a	189.361	514.418	242.444	401.369	2.7166	1.65551	2.18605
Lamc2	3156.8	5196.63	2956.45	7925.69	1.64617	2.68082	2.16349
Kcnk2	102.197	174.05	86.1069	225.359	1.70309	2.6172	2.16014
Platr21	157.562	353.826	174.947	357.034	2.24563	2.04081	2.14322
6530403H02Rik	92.9362	194.207	90.5813	196.536	2.08968	2.16973	2.1297
Dsc2	1813.97	3905.78	1721.79	3579.59	2.15317	2.079	2.11608
Tmem132c	93.4009	193.515	107.259	230.303	2.07188	2.14717	2.10952
Acsm3	258.101	545.864	300.991	624.088	2.11492	2.07344	2.09418
Col17a1	113.526	174.982	118.61	310.926	1.54133	2.62142	2.08138
Atp1b1	6637	11296.6	6118.3	14963.3	1.70206	2.44566	2.07386
Plch1	319.468	663.998	339.311	696.136	2.07845	2.05161	2.06503
Krt23	2054.83	3658.13	1845.41	4331.68	1.78026	2.34728	2.06377
Cdo1	3467.67	6777.97	3197.07	6870.6	1.95462	2.14903	2.05182
Cfap43	61.5921	108.99	62.4004	143.973	1.76955	2.30724	2.03839
Batf	309.848	631.685	308.148	623.293	2.03869	2.02271	2.0307
Krt14	1692.59	3581.26	1875.52	3627.61	2.11585	1.93419	2.02502
Ctnnd2	101.012	174.584	107.638	249.802	1.72835	2.32076	2.02455
Krt19	24147.1	38133.5	19633.1	48436.9	1.57922	2.4671	2.02316
Sel1l3	170.136	267.099	166.62	409.77	1.56991	2.45931	2.01461
Rab17	59.169	116.511	62.2719	126.722	1.96912	2.03498	2.00205
Pparg	16549.4	34227.4	16426	31660.9	2.0682	1.92749	1.99784
Lpcat2	297.921	454.047	263.948	650.438	1.52405	2.46427	1.99416
Tgtp2	282.805	593.001	409.942	772.18	2.09685	1.88363	1.99024
ENSMUST00000180541	81.174	131.308	79.9358	186.844	1.61761	2.33742	1.97751
Clic6	269.4	478.434	290.067	630.445	1.77592	2.17345	1.97469
Oas1a	841.105	1537.04	1075.17	2264.59	1.8274	2.10627	1.96684
Aass	143.766	285.73	142.617	277.22	1.98747	1.94381	1.96564
Cdh16	240.228	465.762	277.758	546.067	1.93883	1.96598	1.9524
LOC105243338	192.018	394.278	223.905	408.504	2.05334	1.82445	1.9389
Gadd45b	980.741	1762.17	1037.42	2154.44	1.79677	2.07673	1.93675
Rnf43	725.464	1162.66	823.579	1869.16	1.60265	2.26956	1.9361
Bcl11b	147.163	256.474	158.96	338.04	1.74278	2.12658	1.93468
Srcin1	94.3638	163.188	126.182	269.787	1.72935	2.13808	1.93371
Ptpn13	4452.19	6907.26	4411.71	10214.3	1.55143	2.31527	1.93335
Dlk2	139.724	237.349	124.325	269.323	1.6987	2.16627	1.93249
Gprc5a	445.402	799.936	434.117	893.167	1.79599	2.05744	1.92671
Bcl2a1d	96.1666	209.963	94.0423	156.747	2.18333	1.66677	1.92505
Kctd14	110.992	211.35	105.4	203.752	1.90419	1.93313	1.91866
Misp	88.222	147.558	95.3083	206.195	1.67258	2.16345	1.91802
Atp2c2	81.7818	136.579	116.083	251.337	1.67005	2.16515	1.9176
Gm14964	272.054	414.596	229.056	527.96	1.52394	2.30494	1.91444
Il1rn	164.313	332.029	192.155	346.501	2.02071	1.80323	1.91197
Prr5l	933.623	1877.52	1334.34	2389.75	2.01101	1.79097	1.90099
Rassf9	341.12	669.173	358.811	659.492	1.96169	1.83799	1.89984
Gipc2	1702.78	3068.8	1545.77	3086.48	1.80223	1.99673	1.89948
Efnb2	3676.32	6439.23	4075.4	8326.68	1.75154	2.04316	1.89735
Ptprd	59.8948	130.21	63.3522	102.574	2.17398	1.61911	1.89654
2610507I01Rik	186.315	343.293	231.69	445.102	1.84254	1.92111	1.88183
5830408B19Rik	959.062	2024.82	1175.02	1935.08	2.11125	1.64685	1.87905
Spink8	136.399	261.398	117.281	214.612	1.91643	1.82989	1.87316
Tap1	403.502	718.624	359.765	702.158	1.78097	1.95171	1.86634
Krt42	5439.57	8867.53	4928.39	10327.7	1.63019	2.09555	1.86287
Cysltr1	95.8295	179.794	85.3991	155.454	1.87619	1.82033	1.84826
Wif1	222.614	398.781	196.319	368.711	1.79136	1.87812	1.83474
Frem2	3024.93	4765.92	3231.88	6728.04	1.57555	2.08177	1.82866
March3	371.7	666.138	365.104	675.877	1.79214	1.85119	1.82167
Tspan8	10824.1	19379.4	10357.8	18961.3	1.79039	1.83064	1.81051
Sptbn2	176.115	276.173	215.758	436.947	1.56814	2.02517	1.79666
F3	974.327	1670.59	986.846	1850.91	1.71461	1.87558	1.79509
Wipf3	196.352	322.938	202.607	391.062	1.64469	1.93016	1.78742
Itih2	1143.83	2306.47	1344.37	2093.82	2.01645	1.55748	1.78696
Mkrn2os	171.99	306.869	160.185	285.813	1.78422	1.78427	1.78425
Rbm45	1627.17	3175.54	1845.9	2962.25	1.95157	1.60477	1.77817
Grik3	169.842	272.154	259.649	507.034	1.60239	1.95277	1.77758
Tnfrsf19	55.7101	101.316	69.3841	120.068	1.81863	1.73048	1.77455
Morn2	355.406	618.884	262.585	471.77	1.74134	1.79664	1.76899
Mboat1	2740.53	4590.76	2996.48	5575.54	1.67514	1.8607	1.76792
Kndc1	72.4855	118.271	94.2785	179.391	1.63165	1.90277	1.76721
Vnn1	102.445	196.107	77.4051	124.772	1.91425	1.61193	1.76309
Sh3rf2	77.8039	122.017	89.3383	174.014	1.56826	1.94781	1.75804
Anxa3	5418.73	9176.68	4741.6	8554.67	1.69351	1.80417	1.74884
Cyp4f39	229.552	424.328	267.814	437.647	1.84851	1.63415	1.74133
Ephx4	106.116	188.946	96.0583	163.352	1.78056	1.70055	1.74056
Otop2	143.944	231.389	184.48	344.011	1.6075	1.86477	1.73613
Elovl7	1013.39	1972.2	1157.48	1766.02	1.94615	1.52575	1.73595
Ifit3	215.685	345.915	300.499	559.85	1.60379	1.86307	1.73343
Paqr8	210.694	321.44	223.045	432.864	1.52562	1.9407	1.73316
Samd5	884.5	1623.18	992.06	1602.12	1.83514	1.61495	1.72504
Oas2	291.449	452.836	430.9	815.903	1.55374	1.89349	1.72361
Slc12a2	8560.22	12960.8	6984.11	13457.8	1.51408	1.92691	1.72049
Moxd1	691.989	1069.29	689.974	1300.78	1.54525	1.88526	1.71525
Nkd1	179.743	288.115	217.868	397.146	1.60293	1.82288	1.7129
Dennd1c	185.315	302.069	202.83	360.82	1.63002	1.77893	1.70448
Noxa1	104.549	178.836	98.3556	166.873	1.71054	1.69663	1.70358
Oas1f	680.147	1135.01	803.529	1392.36	1.66877	1.7328	1.70079
Chst11	127.234	196.195	118.66	220.091	1.542	1.8548	1.6984
Mctp1	77.7514	119.201	66.2729	121.237	1.5331	1.82937	1.68124
Fras1	1632.87	2509.84	1775.01	3233.45	1.53707	1.82165	1.67936
Wfdc2	11857.6	19746.7	10832.4	17566.9	1.66532	1.62169	1.64351
Fut9	1084.56	1773.12	1000.4	1635.49	1.63489	1.63483	1.63486
Btbd17	70.7805	118.272	78.5972	125.473	1.67096	1.59641	1.63368
Chrnb1	118.166	197.766	139.415	221.84	1.67363	1.59121	1.63242
Lrrc15	323.639	489.384	341.007	596.279	1.51213	1.74858	1.63036
Ppp2r2b	381.246	651.434	389.526	599.349	1.7087	1.53866	1.62368
C920006O11Rik	89.9367	155.338	89.8159	134.808	1.7272	1.50093	1.61407
Rab37	75.2025	115.766	72.3252	119.305	1.53939	1.64956	1.59447
Arl4c	1734.63	2787.42	1769.63	2760.55	1.60693	1.55996	1.58344
