# Supplementary material for: PPARG contributes to urothelial integrity in the murine ureter by activating the expression of Shh and superficial cell-specific genes
Source: Development. 2025 Apr 17;152(8):dev204324. doi: 10.1242/dev.204324 (PMC12045629; doi:10.1242/dev.204324)
Supplement: Table S9. — Genes with decreased expression in microarrays of Pparg-cKO ureters at E18.5. [file develop-152-204324-TableS9.xlsx]

## Sheet: Table S9
Table S9. Genes with decreased expression in microarrays of Pparg-cKO ureters at E18.5.
Shown are the gene symbol, the intensity of the two control and mutant ureter samples, the individual and the average (avg) fold change (FC).
	Intensities				Fold change (FC)
Gene Symbol	control 1	mutant 1	control 2	mutant 2	FC1	FC2	avgFC
Cyp4f15	410.797	43.3986	283.976	30.2999	-9.46567	-9.37218	-9.41893
3830417A13Rik	1506.31	163.136	1243.2	133.705	-9.23351	-9.29811	-9.26581
Hsd17b2	2315.71	272.204	1839.35	195.619	-8.50728	-9.40275	-8.95502
Cck	591.193	74.5622	331.267	40.7573	-7.92886	-8.1278	-8.02833
Ly6d	25919.6	3380.31	17880.7	2152.26	-7.66783	-8.30791	-7.98787
2310002D06Rik	605.041	70.243	363.303	49.4532	-8.61355	-7.3464	-7.97997
Ttr	2224.7	331.095	2486.68	271.588	-6.71922	-9.15608	-7.93765
Fam183b	684.366	103.655	581.382	75.8643	-6.60237	-7.66345	-7.13291
Sptssb	9538.15	1393.02	7989.51	1131.69	-6.8471	-7.05981	-6.95346
Hsd3b4	214.557	65.3867	239.62	23.8363	-3.28135	-10.0527	-6.66703
Sele	555.758	92.7894	554.776	85.7164	-5.98945	-6.47223	-6.23084
Dnmt3l	1525.82	256.203	1205.32	187.286	-5.9555	-6.43575	-6.19563
1810020O05Rik	898.521	140.984	599.461	106.232	-6.37322	-5.64296	-6.00809
Bglap3	305.244	43.9913	199.523	44.7464	-6.93874	-4.45897	-5.69886
Slc9a4	702.778	119.135	533.566	101.206	-5.89898	-5.2721	-5.58554
St8sia6	1633.15	290.032	1260.24	275.963	-5.63092	-4.5667	-5.09881
Bglap	349.053	61.0395	197.304	44.176	-5.71848	-4.46632	-5.0924
Tmem56	551.107	111.504	440.865	87.5386	-4.9425	-5.03624	-4.98937
LOC105242408	324.092	67.7765	280.636	58.6431	-4.78178	-4.78549	-4.78364
Fam25c	18648.3	3739.32	12063	2845.65	-4.98708	-4.2391	-4.61309
Slc47a1	238.359	44.9093	190.659	49.1356	-5.30757	-3.88026	-4.59391
Fbp2	220.994	52.3084	165.317	34.0644	-4.22484	-4.85309	-4.53896
Homer2	381.079	86.1427	335.989	76.2233	-4.42381	-4.40796	-4.41589
Degs2	3370.49	907.25	3846.79	753.722	-3.71506	-5.10372	-4.40939
Vsig2	739.707	161.339	592.961	143.004	-4.58481	-4.14645	-4.36563
Mfsd4	2367.13	481.163	2004.39	526.236	-4.91959	-3.80892	-4.36425
Tmem27	102.787	50.7478	112.616	19.0233	-2.02546	-5.91992	-3.97269
Prap1	283.191	73.6066	236.217	58.8237	-3.84735	-4.01567	-3.93151
F630003A18Rik	3115.12	662.177	2036.14	646.852	-4.70436	-3.14777	-3.92606
Slc9a2	197.704	49.841	167.74	47.1502	-3.9667	-3.55756	-3.76213
Gcnt3	285.928	56.5289	193.477	79.0142	-5.05808	-2.44864	-3.75336
Tdrp	1569.4	362.35	1264.69	401.062	-4.33118	-3.15335	-3.74226
Olfr1033	144.534	43.8019	139.731	34.9809	-3.29973	-3.9945	-3.64711
Htr4	583.685	141.919	442.749	139.288	-4.11279	-3.17865	-3.64572
Shh	386.144	81.399	319.253	132.822	-4.74384	-2.40362	-3.57373
Ivl	3400.01	869.549	3206.31	993.334	-3.91008	-3.22783	-3.56896
Srd5a1	15569	4148.37	13760.2	4148.16	-3.75303	-3.31717	-3.5351
Spp2	169.59	63.7823	112.506	25.5371	-2.6589	-4.40561	-3.53226
Htatip2	155.29	80.8828	147.47	28.7685	-1.91994	-5.12608	-3.52301
Cmbl	2304.98	682.429	1905.97	530.847	-3.37761	-3.59044	-3.48403
Adssl1	1243.45	306.578	950.184	339.99	-4.0559	-2.79474	-3.42532
Upk3b	2714.84	796.5	2077.02	610.345	-3.40846	-3.40303	-3.40574
Acer2	869.433	246.23	738.865	228.154	-3.53097	-3.23845	-3.38471
S100a5	795.249	262.646	693.007	187.502	-3.02784	-3.696	-3.36192
Rnf144b	391.184	101.139	394.52	139.158	-3.86779	-2.83505	-3.35142
A_55_P2187211	937.191	247.899	653.904	229.693	-3.78053	-2.84687	-3.3137
Bglap2	4055.89	1060.25	2321.43	838.544	-3.8254	-2.76841	-3.2969
4930426D05Rik	157.803	37.6817	109.512	48.3246	-4.18778	-2.26618	-3.22698
S100a1	5413.26	1620.79	3787.85	1226.66	-3.33989	-3.08794	-3.21391
Sdcbp2	1211.02	422.405	1107.99	328.434	-2.86696	-3.37355	-3.12025
Cntnap3	309.642	107.965	271.056	80.4778	-2.86799	-3.36808	-3.11803
C730037M02Rik	110.565	49.9825	113.318	28.2066	-2.21208	-4.01744	-3.11476
Mreg	858.089	262.95	751.778	256.152	-3.26331	-2.93489	-3.0991
Aldob	884.438	375.509	944.838	246.801	-2.3553	-3.82835	-3.09183
Ksr2	302.944	77.0325	248.814	117.365	-3.93268	-2.12	-3.02634
Mt2	9427.34	3153.9	8144.76	2700.34	-2.98911	-3.0162	-3.00266
Adamtsl3	202.314	59.2823	154.682	60.6202	-3.41273	-2.55165	-2.98219
ENSMUST00000090166	255.871	79.2041	211.598	78.9528	-3.23053	-2.68006	-2.9553
Cd200r4	637.417	199.69	430.107	163.015	-3.19203	-2.63846	-2.91524
Cysrt1	855.268	258.154	771.727	310.638	-3.31302	-2.48433	-2.89868
Upk1a	40587.7	11602.2	29904.1	13092.1	-3.49828	-2.28413	-2.89121
Lincpint	454.491	114.62	268.539	151.654	-3.96519	-1.77073	-2.86796
Aldh1a7	3754.51	1261.22	3229.14	1184.1	-2.97688	-2.72709	-2.85199
Fa2h	1642.58	456.491	1341.2	656.893	-3.59828	-2.04173	-2.82
Xkrx	126.282	38.9211	108.433	46.3508	-3.24457	-2.33941	-2.79199
Dnase1l2	1114.78	394.75	1027.22	393.041	-2.82402	-2.61352	-2.71877
Ncf1	413.687	133.07	287.049	123.377	-3.1088	-2.3266	-2.7177
Aqp3	1736.68	524.986	1373.57	648.337	-3.30806	-2.11861	-2.71333
Agmo	593.427	207.267	486.839	190.578	-2.86311	-2.55454	-2.70882
A_55_P2086835	20187.7	7439.26	16382.7	6408.09	-2.71367	-2.55657	-2.63512
Galnt6	243.857	83.1322	192.693	82.8769	-2.93337	-2.32506	-2.62921
Ldhb	21289.3	7702.05	16786.6	6735.62	-2.76411	-2.49222	-2.62817
Sprr2a2	781.451	271.168	561.122	237.786	-2.88179	-2.35978	-2.62079
Sh3bgrl2	790.849	268.085	754.727	332.863	-2.95	-2.26738	-2.60869
Cela1	486.328	182.267	341.315	134.855	-2.66821	-2.53097	-2.59959
Fbp1	382.349	165.776	402.747	141.689	-2.30642	-2.84246	-2.57444
Bhmt	167.11	63.6641	160.491	64.1203	-2.62487	-2.50297	-2.56392
Adtrp	515.188	181.937	434.596	190.243	-2.83168	-2.28443	-2.55806
Dock8	845.604	313.136	768.187	322.035	-2.70044	-2.38542	-2.54293
Pla2r1	654.256	224.949	505.463	234.193	-2.90847	-2.15832	-2.53339
Ly6k	1164.05	371.087	608.101	331.389	-3.13687	-1.835	-2.48594
Elovl4	2285.88	942.462	2009.56	816.326	-2.42544	-2.46172	-2.44358
Slc46a2	163.996	51.0052	107.494	66.3737	-3.21529	-1.61952	-2.41741
Akr1b3	46983.9	19102.2	38709	16594.5	-2.45961	-2.33264	-2.39612
Lppr5	111.563	66.8256	148.539	49.9362	-1.66947	-2.97458	-2.32202
Rs5-8s1	16505.7	10983.4	20047.9	6429.25	-1.50279	-3.11823	-2.31051
Adh1	55953.7	23066.3	43563.4	19879.2	-2.42578	-2.19141	-2.30859
A_55_P2013591	12075	5639.65	10632.8	4296.99	-2.14109	-2.47449	-2.30779
9530036O11Rik	738.227	301.864	689.795	319.91	-2.44556	-2.15622	-2.30089
Dnaic1	672.245	304.506	618.235	258.584	-2.20766	-2.39085	-2.29925
Hs3st6	234.86	94.8014	188.811	90.4884	-2.4774	-2.08658	-2.28199
Slc35g1	3742.09	1434.84	3398.28	1743.47	-2.60802	-1.94915	-2.27858
Lrrc55	113.286	61.2447	126.83	47.3474	-1.84973	-2.67872	-2.26423
Jakmip1	312.343	122.632	304.469	154.945	-2.54699	-1.965	-2.256
Ldoc1	385.348	186.254	518.717	212.503	-2.06894	-2.44099	-2.25496
Sowaha	232.021	80.1036	181.82	113.394	-2.89651	-1.60344	-2.24998
Extl1	121.133	43.7608	115.404	66.8133	-2.76807	-1.72725	-2.24766
Stx11	713.48	283.658	593.649	306.432	-2.51529	-1.9373	-2.22629
Sdr42e1	841.387	318.269	693.095	388.344	-2.64364	-1.78475	-2.21419
Hsd17b14	555.916	235.219	506.154	245.874	-2.36339	-2.05859	-2.21099
Mt1	14350.7	6880.67	11901.6	5106.14	-2.08565	-2.33084	-2.20825
Paqr5	7581.26	3528.28	6961.24	3111.31	-2.14871	-2.2374	-2.19305
Myh6	3112.52	1169.44	3218.6	1886.19	-2.66154	-1.7064	-2.18397
Slc52a3	175.112	68.9803	180.458	102.129	-2.53858	-1.76696	-2.15277
Bpifb1	332.708	143.894	323.656	165.937	-2.31217	-1.95048	-2.13133
Kbtbd11	2903.54	1194.44	2726.87	1491.67	-2.43089	-1.82807	-2.12948
Slc23a1	183.705	74.4486	171.687	97.1585	-2.46755	-1.76709	-2.11732
Ahcyl2	469.098	193.12	413.88	232.823	-2.42905	-1.77766	-2.10336
Kcnj15	504.655	214.76	429.347	236.598	-2.34986	-1.81467	-2.08226
Gcnt1	1731.48	794.38	1849.37	934.68	-2.17967	-1.97861	-2.07914
Sh3gl2	1236.96	551.652	1200.51	635.695	-2.24229	-1.88851	-2.0654
Mgst2	431.547	189.871	367.904	198.755	-2.27284	-1.85104	-2.06194
Fabp3	491.826	244.402	406.115	193.617	-2.01237	-2.09752	-2.05494
Upk1b	32424.3	13511.5	25502.9	15277.9	-2.39975	-1.66927	-2.03451
Ces2b	237.739	111.186	226.045	117.606	-2.13822	-1.92206	-2.03014
Tspan18	243.815	139.375	317.951	137.855	-1.74935	-2.30641	-2.02788
Tnnc1	223.951	121.354	220.41	101.976	-1.84543	-2.16138	-2.00341
Serpinb6b	955.719	440.035	802.372	447.227	-2.17192	-1.7941	-1.98301
Inmt	951.346	466.855	712.44	369.675	-2.03777	-1.92721	-1.98249
Tnnc2	469.382	246.5	552.997	270.585	-1.90419	-2.04371	-1.97395
Apol7a	189.183	81.4168	169.47	105.132	-2.32364	-1.61197	-1.96781
Nabp1	1270.44	640.455	1236.84	633.756	-1.98366	-1.95161	-1.96763
Enho	6533.11	3399.64	5337.04	2678.33	-1.92171	-1.99267	-1.95719
Rasgef1b	1666.27	834.344	1687.49	890.196	-1.9971	-1.89564	-1.94637
Trex2	294.858	125.394	191.168	124.175	-2.35146	-1.53951	-1.94548
Zbtb32	519.587	229.467	437.047	268.911	-2.26432	-1.62525	-1.94479
Ermp1	13513	6156.33	11318.7	6700.96	-2.19497	-1.68911	-1.94204
Acsbg1	222.271	104.27	200.854	114.949	-2.13168	-1.74733	-1.9395
Vldlr	581.177	305.032	544.839	277.998	-1.9053	-1.95987	-1.93258
Arg2	1761.31	891.497	1390.94	737.819	-1.97568	-1.88521	-1.93045
C130090I23Rik	138.71	61.5678	162.969	101.753	-2.25296	-1.60162	-1.92729
4930528J11Rik	478.161	217.06	471.54	286.627	-2.2029	-1.64513	-1.92401
Ebpl	10890.5	5847.61	9559.67	4815.63	-1.86239	-1.98513	-1.92376
1700007G11Rik	341.087	180.524	266.068	135.995	-1.88943	-1.95645	-1.92294
S100a6	115260	55613.8	90294	51006.7	-2.07251	-1.77024	-1.92137
Osbpl3	1946.34	941.832	1980.43	1116.26	-2.06654	-1.77416	-1.92035
Mapk10	150.516	79.4924	131.995	67.7979	-1.89346	-1.94689	-1.92018
Abcc4	545.649	244.955	484.491	303.389	-2.22755	-1.59693	-1.91224
Pclo	121.519	62.4114	116.125	62.1042	-1.94706	-1.86985	-1.90845
Isg20	777.008	393.147	643.082	349.428	-1.97638	-1.84038	-1.90838
Epyc	1333.2	792.71	892.052	419.06	-1.68182	-2.1287	-1.90526
Galnt14	220.903	101.063	178.209	109.823	-2.18578	-1.6227	-1.90424
Mc4r	468.502	240.789	422.727	228.711	-1.9457	-1.8483	-1.897
Capn13	770.167	382.911	793.818	446.549	-2.01135	-1.77767	-1.89451
Psca	11457.8	5228.37	8646.34	5432.04	-2.19146	-1.59173	-1.89159
Osmr	1376.41	712.614	1138.29	616.234	-1.93149	-1.84717	-1.88933
1500026H17Rik	429.703	229.647	364.044	195.613	-1.87115	-1.86104	-1.86609
Otogl	317.134	173.822	390.756	207.224	-1.82448	-1.88567	-1.85507
Gpr39	122.276	64.9689	111.574	61.0922	-1.88207	-1.82632	-1.85419
Rnf125	797.5	473.969	850.156	423.287	-1.6826	-2.00846	-1.84553
Ugt1a6b	406.991	206.335	359.439	209.698	-1.97248	-1.71408	-1.84328
Slc16a7	569.695	324.292	557.117	289.57	-1.75673	-1.92395	-1.84034
Cst6	207.542	124.283	193.948	96.7932	-1.66992	-2.00373	-1.83683
A_55_P2093770	4616.37	2804.37	4214.93	2079.44	-1.64613	-2.02696	-1.83655
Ccdc69	946.14	525.689	951.397	507.963	-1.79981	-1.87296	-1.83639
Dkkl1	310.65	157.438	247.748	146.449	-1.97316	-1.69171	-1.83243
Metap1d	1800.22	1106.61	1853.38	911.475	-1.62679	-2.03339	-1.83009
Gsdma	124.855	58.1997	104.168	68.892	-2.14528	-1.51205	-1.82866
Itlnb	158.955	92.4207	139.476	72.2057	-1.71991	-1.93165	-1.82578
Igsf5	1791.41	939.485	1675.14	960.438	-1.9068	-1.74414	-1.82547
Pcp4	28596	16123.7	24380.1	12990.3	-1.77353	-1.87679	-1.82516
Mgst3	6715.63	4017.01	6436.01	3285.09	-1.6718	-1.95916	-1.81548
Trf	4732.49	2780.38	5161.71	2683.21	-1.7021	-1.92371	-1.81291
Lcor	189.387	103.823	238.209	132.572	-1.82413	-1.79682	-1.81048
Hhip	1935	1256.44	2179.84	1055.34	-1.54007	-2.06553	-1.8028
Mme	1636.93	908.954	1514.88	841.006	-1.80089	-1.80127	-1.80108
Stk26	1373.99	809.488	1299.53	689.808	-1.69736	-1.8839	-1.79063
Gpr87	829.152	428.768	693.428	427.459	-1.9338	-1.62221	-1.77801
Casq1	523.982	298.312	535.591	303.372	-1.75649	-1.76546	-1.76097
St6galnac2	2427.54	1369.55	2664.68	1524.01	-1.77251	-1.74847	-1.76049
Ndrg2	17355.7	8701.9	13200.6	8693.44	-1.99448	-1.51846	-1.75647
Pla2g7	1661.74	945.553	1436.82	818.544	-1.75742	-1.75533	-1.75638
Sntg2	1642.99	984.883	1751.88	955.819	-1.66821	-1.83286	-1.75053
Glb1l2	2144.15	1221.99	2301.81	1324.14	-1.75464	-1.73834	-1.74649
4933406C10Rik	287.898	153.369	249.706	155.031	-1.87716	-1.61068	-1.74392
Snhg11	201.172	110.838	238.198	143.691	-1.81501	-1.65771	-1.73636
Syngr1	974.584	569.144	812.025	462.233	-1.71237	-1.75674	-1.73456
Akap6	251.436	149.792	272.198	152.512	-1.67857	-1.78477	-1.73167
Lancl3	620.975	386.806	644.63	347.671	-1.60539	-1.85414	-1.72977
Btg2	3792.79	2202.58	3484.74	2009.3	-1.72197	-1.73431	-1.72814
Mbnl3	254.573	137.744	257.19	160.154	-1.84816	-1.60589	-1.72703
Hmgcs2	123.208	68.1903	128.699	78.4267	-1.80682	-1.64101	-1.72392
Chst2	243.007	144.827	299.02	169.787	-1.67792	-1.76115	-1.71953
1600014C10Rik	309.962	174.225	247.099	149.212	-1.7791	-1.65603	-1.71756
Gm10754	466.164	307.819	388.26	202.232	-1.51441	-1.91987	-1.71714
Pls1	812.291	490.207	767.501	434.888	-1.65704	-1.76483	-1.71093
A_55_P1953783	661.348	369.596	541.861	332.34	-1.78938	-1.63044	-1.70991
NAP111439-1	33491.2	18821.1	25514.5	15576.3	-1.77945	-1.63804	-1.70874
Myl1	185.175	101.824	240.253	150.278	-1.81857	-1.59873	-1.70865
Pip5k1a	2919.78	1805.9	2478.31	1377.19	-1.6168	-1.79954	-1.70817
Anxa4	6706.47	3799.89	5462.36	3332.99	-1.76491	-1.63888	-1.70189
Ces2c	130.809	80.667	121.218	68.102	-1.62159	-1.77995	-1.70077
2200002D01Rik	6938.08	3888.88	5724.94	3545.54	-1.78408	-1.61469	-1.69938
NAP092820-001	1195.97	688.575	1348.76	816.446	-1.73687	-1.65198	-1.69443
Nfe2l3	1993.57	1109.15	1649.16	1037.14	-1.79739	-1.59011	-1.69375
Adam28	428.04	265.086	380.524	215.311	-1.61472	-1.76732	-1.69102
Tmem69	194.685	122.503	223.592	125.284	-1.58923	-1.78468	-1.68696
Sptlc3	1807.06	1104.61	1725.41	997.327	-1.63593	-1.73004	-1.68299
Lrat	267.848	171.914	195.477	108.292	-1.55803	-1.80508	-1.68156
Myh8	252.982	142.095	294.247	187.343	-1.78038	-1.57063	-1.6755
Anxa13	189.774	123.089	242.172	133.937	-1.54177	-1.8081	-1.67493
P2rx1	235.221	146.282	312.791	180.307	-1.608	-1.73476	-1.67138
Ppp1r14d	106.573	59.6788	103.009	66.1857	-1.78577	-1.55636	-1.67106
NAP114472-1	19309.1	12229	15599.1	8905.51	-1.57896	-1.75162	-1.66529
Prrg4	289.641	188.86	305.961	170.401	-1.53363	-1.79553	-1.66458
9130409J20Rik	578.718	372.548	584.24	329.125	-1.55341	-1.77513	-1.66427
Bcl2l14	5332.57	3035.99	4861.7	3101.35	-1.75645	-1.56761	-1.66203
Acvr1	130.933	79.0513	134.969	81.2305	-1.65631	-1.66155	-1.65893
Pmaip1	732.193	404.832	592.277	394.448	-1.80864	-1.50153	-1.65508
Adamdec1	393.723	229.744	415.274	260.886	-1.71375	-1.59178	-1.65276
Pdxk	236.836	151.454	215.422	124.645	-1.56375	-1.72828	-1.64601
Myzap	1632.14	968.217	1374.36	856.551	-1.68571	-1.60453	-1.64512
Myl4	7037.13	4539.76	7248.35	4166.85	-1.55011	-1.73953	-1.64482
Acot1	4108.16	2516.65	3648.06	2225.53	-1.63239	-1.63919	-1.63579
Fabp5	34629.4	21157	27639.1	16984	-1.63678	-1.62736	-1.63207
Sox15	391.974	238.526	285.638	176.921	-1.64331	-1.61449	-1.6289
Pak3	1933.27	1229.07	1528.66	908.023	-1.57295	-1.6835	-1.62823
Cd200r3	1008.55	607.16	883.349	555.179	-1.6611	-1.59111	-1.6261
Pdk4	941.46	609.749	902.521	536.685	-1.54401	-1.68166	-1.61284
Fhit	395.818	236.061	295.597	191.269	-1.67676	-1.54546	-1.61111
Crebl2	243.13	142.458	231.543	153.443	-1.70667	-1.50899	-1.60783
Gpa33	363.096	228.821	338.572	209.378	-1.58681	-1.61704	-1.60193
A_55_P2016962	194.047	120.89	209.973	132.05	-1.60515	-1.5901	-1.59763
Tgm5	360.918	217.029	256.544	169.157	-1.663	-1.5166	-1.5898
Sgca	122.475	74.0716	123.447	80.8936	-1.65346	-1.52604	-1.58975
Kcnk1	3918.13	2439.89	3649.54	2319.53	-1.60587	-1.57339	-1.58963
Dcaf12l1	1311.8	830.916	1459.06	915.418	-1.57874	-1.59387	-1.58631
A_55_P2145656	545.625	352.752	483.877	298.529	-1.54677	-1.62087	-1.58382
Paqr7	446.325	286.184	410.182	258.46	-1.55957	-1.58702	-1.5733
1810011O10Rik	4122.37	2596.38	3711.06	2384.84	-1.58774	-1.55611	-1.57192
9030617O03Rik	335.827	210.707	333.898	217.059	-1.59381	-1.53828	-1.56605
Ccdc122	299.861	195.098	290.84	183.448	-1.53698	-1.58541	-1.56119
Tnnt3	194.154	124.784	200.687	129.558	-1.55592	-1.54901	-1.55247
Pgap1	3076.17	1953.06	2599.68	1708.06	-1.57506	-1.52201	-1.54853
Nap1l5	159.491	100.816	123.332	82.2173	-1.58199	-1.50007	-1.54103
Diras2	1240.3	795.908	1325.66	873.78	-1.55834	-1.51716	-1.53775
Duox1	112.556	73.5415	119.346	77.389	-1.53051	-1.54216	-1.53634
Dhx40	5800.83	3841.21	5418.79	3502.95	-1.51016	-1.54692	-1.52854
