# Supplementary material for: PPARG contributes to urothelial integrity in the murine ureter by activating the expression of Shh and superficial cell-specific genes
Source: Development. 2025 Apr 17;152(8):dev204324. doi: 10.1242/dev.204324 (PMC12045629; doi:10.1242/dev.204324)
Supplement: Table S10. — Overlap of genes with increased expression in Pparg-cKO ureters at E16.5 and E18.5. [file develop-152-204324-TableS10.xlsx]

## Sheet: Table S10
Table S10. Overlap of genes with increased expression in Pparg-cKO ureters at E16.5 and E18.5.
Shown are the gene symbol, the individual and average intensity of the two control and mutant ureter samples, the individual and the average (avg) fold change (FC).
	E16.5									E18.5
			Intensities							Intensities
Gene Symbol	control 1	control 2	avg control	mutant 1	mutant 2	avg mutant	avgFC		Gene Symbol	control 1	control 2	avg control	mutant 1	mutant 2	avg mutant	avgFC
Prm1	23.4079	19.741	21.5745	788.58	1082.18	935.381	44.2538		Prm1	49.7114	49.8526	49.782	962.053	1492.03	1227.04	24.6408
Arhgef38	116.318	77.2668	96.7923	286.458	236.562	261.51	2.76218		Arhgef38	21.4123	22.0953	21.7538	370.45	367.942	369.196	16.9767
Mup1	138.014	131.785	134.9	605.216	264.973	435.095	3.19791		Clca1	21.9758	19.186	20.5809	312.035	361.912	336.974	16.5312
Mup20	74.4255	61.9539	68.1897	234.86	112.686	173.773	2.48725		Mup20	15	31.9052	23.4526	324.72	210.608	267.664	14.1245
Apela	3261.08	2061.28	2661.18	9728.79	8420.88	9074.83	3.53428		Apela	226.404	235.99	231.197	3663.66	2772.62	3218.14	13.9654
Tspan1	91.9585	96.993	94.4757	280.151	300.904	290.528	3.07441		Tspan1	69.037	78.515	73.776	554.188	685.687	619.938	8.3803
Mup17	108.951	76.4329	92.692	353.563	158.361	255.962	2.65853		Mup17	36.0881	47.231	41.6596	396.259	256.812	326.536	8.20885
LOC100048884	134.956	90.7531	112.855	416.004	204.752	310.378	2.66933		LOC100048884	54.3864	81.6158	68.0011	542.127	402.549	472.338	7.45014
Krt4	123.506	99.154	111.33	254.262	254.311	254.286	2.31176		Krt4	196.652	287.492	242.072	1670.92	1459.68	1565.3	6.78706
Krt6a	71.685	69.519	70.602	183.348	267.398	225.373	3.20205		Krt6a	88.2328	151.079	119.656	637.496	900.639	769.067	6.59327
Rnf186	746.343	629.798	688.071	1449.9	1479.44	1464.67	2.14587		Rnf186	236.228	321.078	278.653	1857.59	1708.05	1782.82	6.59163
Cldn3	649.233	447.098	548.166	1255.86	1621.74	1438.8	2.78081		Cldn3	81.6617	159.636	120.649	497.821	1046.45	772.136	6.32567
Mup19	174.142	129.104	151.623	529.653	251.599	390.626	2.49516		Mup19	79.6528	106.206	92.9293	658.957	454.107	556.532	6.27429
Fxyd4	622.408	326.325	474.367	1053.02	993.907	1023.46	2.3688		Fxyd4	207.511	266.809	237.16	1436.56	1479.45	1458	6.2339
Clic3	164.354	125.404	144.879	300.698	293.503	297.101	2.08502		Clic3	81.9711	113.251	97.6108	582.058	566.256	574.157	6.0504
Gabrp	89.7694	87.1991	88.4843	223.097	202.724	212.91	2.40503		Gabrp	122.905	116.253	119.579	564.925	865.827	715.376	6.02212
2310007B03Rik	106.248	101.599	103.924	179.309	247.474	213.392	2.06172		2310007B03Rik	49.7896	115.646	82.7178	335.605	570.895	453.25	5.83852
Mup4	85.0435	56.151	70.5972	215.154	112.83	163.992	2.26967		Mup4	31.346	38.531	34.9385	220.717	150.283	185.5	5.47081
Mup-ps16	110.905	65.9285	88.4169	256.198	128.029	192.114	2.126		Mup-ps16	22.053	24.7316	23.3923	138.283	102.795	120.539	5.21346
Fgfbp1	170.237	153.951	162.094	326.283	317.741	322.012	1.99028		Fgfbp1	82.1044	70.672	76.3882	460.157	302.292	381.224	4.94096
Agr2	422.956	510.463	466.709	947.929	1005.37	976.652	2.10537		Agr2	914.492	993.202	953.847	4183.82	3728.27	3956.04	4.16441
2210011C24Rik	163.159	95.6063	129.382	282.63	319.237	300.934	2.53566		2210011C24Rik	40.6292	48.8996	44.7644	174.438	196.872	185.655	4.15973
Mup2	104.64	90.1902	97.4152	276.496	140.224	208.36	2.09856		Mup2	51.1725	71.7745	61.4735	280.25	200.883	240.566	4.13769
Vgll1	115.161	88.6283	101.895	204.352	212.363	208.357	2.08529		Vgll1	42.0115	26.1433	34.0774	112.505	110.855	111.68	3.45912
TC1605611	409.488	410.369	409.928	758.287	888.427	823.357	2.00837		TC1605611	238.504	241.169	239.837	608.337	952.401	780.369	3.24987
Sfta2	250.678	212.536	231.607	424.511	481.742	453.126	1.98004		Sfta2	99.9771	109.144	104.561	335.768	268.111	301.94	2.90747
Chodl	78.2175	54.6798	66.4487	134.141	106.358	120.249	1.83004		Chodl	73.7975	75.0502	74.4239	226.491	180.184	203.337	2.73497
Slc16a12	457.267	268.408	362.838	849.968	703.4	776.684	2.23972		Slc16a12	535.954	481.346	508.65	1227.71	1455.13	1341.42	2.65687
Cfc1	297.274	287.491	292.383	472.045	614.295	543.17	1.86233		Cfc1	185.857	213.695	199.776	480.161	516.963	498.562	2.50133
Pparg	11635.4	11162.6	11399	17578.9	18778.7	18178.8	1.59655		Pparg	16549.4	16426	16487.7	34227.4	31660.9	32944.2	1.99784
Gipc2	1746.62	1573.95	1660.28	2674.13	2535.61	2604.87	1.57101		Gipc2	1702.78	1545.77	1624.28	3068.8	3086.48	3077.64	1.89948
Spink8	412.236	292.447	352.341	674.332	592.426	633.379	1.83077		5830408B19Rik	959.062	1175.02	1067.04	2024.82	1935.08	1979.95	1.87905
Morn2	425.41	391.398	408.404	835.533	914.722	875.128	2.15056		Morn2	355.406	262.585	308.995	618.884	471.77	545.327	1.76899
