# Supplementary material for: PPARG contributes to urothelial integrity in the murine ureter by activating the expression of Shh and superficial cell-specific genes
Source: Development. 2025 Apr 17;152(8):dev204324. doi: 10.1242/dev.204324 (PMC12045629; doi:10.1242/dev.204324)
Supplement: Table S11. — Overlap of genes with decreased expression in Pparg-cKO ureters at E16.5 and E18.5. [file develop-152-204324-TableS11.xlsx]

## Sheet: Table S11
Table S11 Overlap of genes with decreased expression in Pparg-cKO ureters at E16.5 and E18.5.
Shown are the gene symbol, the individual and average intensity of the two control and mutant ureter samples, the individual and the average (avg) fold change (FC).
	E16.5								E18.5
	Intensity								Intensity
Gene Symbol	control 1	control 2	avg control	mutant 1	mutant 2	avg mutant	avgFC		control 1	control 2	avg control	mutant 1	mutant 2	avg mutant	avgFC
Krt20	821.045	742.788	781.916	222.267	393.46	307.864	-2.79089		4167.61	3447.2	3807.41	449.304	353.029	401.167	-9.52016
3830417A13Rik	1475.13	1233.69	1354.41	445.478	492.756	469.117	-2.90749		1506.31	1243.2	1374.76	163.136	133.705	148.42	-9.26581
Hsd17b2	744.443	755.479	749.961	170.637	159.297	164.967	-4.55266		2315.71	1839.35	2077.53	272.204	195.619	233.911	-8.95502
Cck	339.196	223.335	281.265	114.529	86.2016	100.365	-2.77625		591.193	331.267	461.23	74.5622	40.7573	57.6597	-8.02833
Ly6d	417.263	564.409	490.836	231.606	154.78	193.193	-2.72406		25919.6	17880.7	21900.2	3380.31	2152.26	2766.28	-7.98787
Fam183b	272.844	237.098	254.971	71.3122	71.096	71.2041	-3.58048		684.366	581.382	632.874	103.655	75.8643	89.7594	-7.13291
Sptssb	2018.02	2503.63	2260.82	603.681	571.575	587.628	-3.86154		9538.15	7989.51	8763.83	1393.02	1131.69	1262.35	-6.95346
Sele	191.983	209.93	200.957	47.4384	46.0263	46.7323	-4.30404		555.758	554.776	555.267	92.7894	85.7164	89.2529	-6.23084
Dnmt3l	236.597	320.403	278.5	155.259	138.267	146.763	-1.92059		1525.82	1205.32	1365.57	256.203	187.286	221.744	-6.19563
Tmem56	184.362	162.158	173.26	76.994	55.4523	66.2231	-2.65939		551.107	440.865	495.986	111.504	87.5386	99.5212	-4.98937
Fam25c	1262.87	1427.24	1345.06	782.8	818.867	800.834	-1.67811		18648.3	12063	15355.6	3739.32	2845.65	3292.48	-4.61309
Slc47a1	113.715	107.188	110.451	32.6389	24.2892	28.464	-3.94851		238.359	190.659	214.509	44.9093	49.1356	47.0225	-4.59391
Homer2	412.287	468.126	440.207	202.021	211.102	206.561	-2.12918		381.079	335.989	358.534	86.1427	76.2233	81.183	-4.41589
Degs2	1332.57	1681.18	1506.87	460.087	480.516	470.301	-3.19752		3370.49	3846.79	3608.64	907.25	753.722	830.486	-4.40939
Vsig2	1062	1447.62	1254.81	439.382	541.995	490.689	-2.54397		739.707	592.961	666.334	161.339	143.004	152.172	-4.36563
Mfsd4	355.986	414.203	385.094	117.232	128.081	122.657	-3.13525		2367.13	2004.39	2185.76	481.163	526.236	503.699	-4.36425
Prap1	241.398	433.342	337.37	153.998	151.417	152.708	-2.21472		283.191	236.217	259.704	73.6066	58.8237	66.2152	-3.93151
F630003A18Rik	400.439	454.093	427.266	135.836	107.93	121.883	-3.57762		3115.12	2036.14	2575.63	662.177	646.852	654.515	-3.92606
Tdrp	416.729	365.383	391.056	163.743	171.595	167.669	-2.33718		1569.4	1264.69	1417.05	362.35	401.062	381.706	-3.74226
Shh	115.775	123.829	119.802	55.6792	48.0396	51.8594	-2.32848		386.144	319.253	352.698	81.399	132.822	107.11	-3.57373
Ivl	592.497	734.618	663.558	334.064	319.692	326.878	-2.03575		3400.01	3206.31	3303.16	869.549	993.334	931.441	-3.56896
Srd5a1	9012.14	8199.96	8606.05	4266.19	4327.04	4296.62	-2.00375		15569	13760.2	14664.6	4148.37	4148.16	4148.26	-3.5351
Cmbl	1010.37	1022.51	1016.44	618.84	610.65	614.745	-1.65357		2304.98	1905.97	2105.48	682.429	530.847	606.638	-3.48403
Adssl1	635.477	460.75	548.113	239.365	274.03	256.697	-2.16812		1243.45	950.184	1096.82	306.578	339.99	323.284	-3.42532
Upk3b	1093.15	1058.58	1075.87	342.332	324.548	333.44	-3.22749		2714.84	2077.02	2395.93	796.5	610.345	703.422	-3.40574
Rnf144b	189.093	212.116	200.605	124.812	120.325	122.569	-1.63894		391.184	394.52	392.852	101.139	139.158	120.148	-3.35142
4930426D05Rik	183.024	360.756	271.89	119.733	153.068	136.4	-1.94272		157.803	109.512	133.657	37.6817	48.3246	43.0031	-3.22698
Cntnap3	194.962	175.821	185.391	103.94	104.733	104.336	-1.77723		309.642	271.056	290.349	107.965	80.4778	94.2213	-3.11803
Aldob	495.646	330.058	412.852	281.453	104.018	192.736	-2.46705		884.438	944.838	914.638	375.509	246.801	311.155	-3.09183
ENSMUST00000090166	417.371	276.297	346.834	166.118	147.848	156.983	-2.19065		255.871	211.598	233.735	79.2041	78.9528	79.0784	-2.9553
Upk1a	18593.2	16459.9	17526.5	6928.54	7009.06	6968.8	-2.51597		40587.7	29904.1	35245.9	11602.2	13092.1	12347.1	-2.89121
Fa2h	1285.14	1015.31	1150.22	249.921	390.785	320.353	-3.87015		1642.58	1341.2	1491.89	456.491	656.893	556.692	-2.82
Dnase1l2	248.399	362.011	305.205	157.821	188.426	173.124	-1.74758		1114.78	1027.22	1071	394.75	393.041	393.895	-2.71877
Aqp3	999.899	1187.87	1093.88	288.527	320.206	304.367	-3.58762		1736.68	1373.57	1555.13	524.986	648.337	586.661	-2.71333
Ldhb	20431.9	17449.6	18940.7	11021.1	11585.7	11303.4	-1.68001		21289.3	16786.6	19038	7702.05	6735.62	7218.84	-2.62817
Sprr2a2	4420.69	4434.81	4427.75	2019.15	2175.58	2097.37	-2.11391		781.451	561.122	671.286	271.168	237.786	254.477	-2.62079
Sh3bgrl2	2490.71	2127.67	2309.19	1518.17	1388.01	1453.09	-1.58675		790.849	754.727	772.788	268.085	332.863	300.474	-2.60869
Fbp1	100.816	144.687	122.751	63.6577	47.5604	55.609	-2.31294		382.349	402.747	392.548	165.776	141.689	153.733	-2.57444
Dock8	310.993	346.166	328.58	104.277	130.84	117.558	-2.81405		845.604	768.187	806.896	313.136	322.035	317.585	-2.54293
Ly6k	272.319	310.076	291.198	132.349	145.521	138.935	-2.09419		1164.05	608.101	886.076	371.087	331.389	351.238	-2.48594
Slc35g1	2932.4	2603.88	2768.14	1411.18	1565.17	1488.18	-1.87081		3742.09	3398.28	3570.19	1434.84	1743.47	1589.16	-2.27858
Jakmip1	148.28	157.493	152.887	73.6537	78.7867	76.2202	-2.00609		312.343	304.469	308.406	122.632	154.945	138.789	-2.256
Ldoc1	1217.42	882.855	1050.14	445.22	547.507	496.363	-2.17346		385.348	518.717	452.033	186.254	212.503	199.379	-2.25496
Sdr42e1	485.739	518.179	501.959	219.124	301.778	260.451	-1.96691		841.387	693.095	767.241	318.269	388.344	353.306	-2.21419
Hsd17b14	672.42	654.921	663.671	263.73	286.76	275.245	-2.41676		555.916	506.154	531.035	235.219	245.874	240.546	-2.21099
Paqr5	1099.37	1074.78	1087.07	561.846	623.725	592.785	-1.83994		7581.26	6961.24	7271.25	3528.28	3111.31	3319.8	-2.19305
Bpifb1	151.655	147.524	149.589	76.2122	71.9772	74.0947	-2.01975		332.708	323.656	328.182	143.894	165.937	154.916	-2.13133
Ermp1	6628.09	6165.05	6396.57	3916.91	3764.94	3840.92	-1.66483		13513	11318.7	12415.8	6156.33	6700.96	6428.64	-1.94204
Osbpl3	872.09	860.81	866.45	513.336	530.824	522.08	-1.66026		1946.34	1980.43	1963.39	941.832	1116.26	1029.05	-1.92035
Capn13	118.069	131.058	124.563	70.2272	74.9502	72.5887	-1.71492		770.167	793.818	781.993	382.911	446.549	414.73	-1.89451
Psca	885.537	1268.98	1077.26	408.623	459.603	434.113	-2.46408		11457.8	8646.34	10052	5228.37	5432.04	5330.21	-1.89159
Glb1l2	1543.72	1570.48	1557.1	992.431	827.206	909.818	-1.72701		2144.15	2301.81	2222.98	1221.99	1324.14	1273.06	-1.74649
Hmgcs2	430.171	450.506	440.339	268.969	296.746	282.858	-1.55874		123.208	128.699	125.953	68.1903	78.4267	73.3085	-1.72392
Adam28	129.977	176.202	153.089	80.5825	79.1634	79.873	-1.91938		428.04	380.524	404.282	265.086	215.311	240.198	-1.69102
Bcl2l14	780.181	795.145	787.663	468.087	451.983	460.035	-1.71299		5332.57	4861.7	5097.13	3035.99	3101.35	3068.67	-1.66203
Cd200r3	128.839	142.78	135.809	84.3639	57.076	70.72	-2.01438		1008.55	883.349	945.951	607.16	555.179	581.17	-1.6261
