# Supplementary material for: PPARG contributes to urothelial integrity in the murine ureter by activating the expression of Shh and superficial cell-specific genes
Source: Development. 2025 Apr 17;152(8):dev204324. doi: 10.1242/dev.204324 (PMC12045629; doi:10.1242/dev.204324)
Supplement: Table S12. — Functional annotations of genes with increased expression in microarrays of both E16.5 and E18.5 Pparg-cKO ureters. [file develop-152-204324-TableS12.xlsx]

## Sheet: Table S12
Table S12. Functional annotations of genes with increased expression in microarrays of both E16.5 and E18.5 Pparg-cKO ureters.
Category	Term	Count	%	PValue	Genes	List Total	Pop Hits	Pop Total	Fold Enrichment	Bonferroni	Benjamini	FDR
INTERPRO	IPR002971:Major urinary protein	6	20.6897	5.35097e-11	MUP20, MUP19, MUP4, MUP17, MUP1, MUP2	25	24	20908	209.08	2.78251e-09	2.7825e-09	2.62198e-09
UP_KW_LIGAND	KW-0590~Pheromone-binding	6	20.6897	1.02955e-10	MUP20, MUP19, MUP4, MUP17, MUP1, MUP2	11	24	6582	149.591	5.14775e-10	5.14775e-10	5.14775e-10
INTERPRO	IPR022272:Lipocalin conserved site	6	20.6897	4.05296e-10	MUP20, MUP19, MUP4, MUP17, MUP1, MUP2	25	35	20908	143.369	2.10754e-08	1.05377e-08	9.92975e-09
INTERPRO	IPR002345:Lipocalin	6	20.6897	1.89774e-09	MUP20, MUP19, MUP4, MUP17, MUP1, MUP2	25	47	20908	106.764	9.86826e-08	3.28942e-08	3.09965e-08
INTERPRO	IPR000566:Lipocalin/cytosolic fatty-acid binding protein domain	6	20.6897	9.31196e-09	MUP20, MUP19, MUP4, MUP17, MUP1, MUP2	25	64	20908	78.405	4.84222e-07	1.21056e-07	1.14072e-07
GOTERM_MF_DIRECT	GO:0036094~small molecule binding	6	20.6897	1.37128e-08	MUP20, MUP19, MUP4, MUP17, MUP1, MUP2	25	62	18713	72.4374	1.04217e-06	1.04217e-06	1.01474e-06
INTERPRO	IPR012674:Calycin	6	20.6897	1.69847e-08	MUP20, MUP19, MUP4, MUP17, MUP1, MUP2	25	72	20908	69.6933	8.83206e-07	1.76641e-07	1.66451e-07
UP_SEQ_FEATURE	DOMAIN:Lipocln_cytosolic_FA-bd_dom	5	17.2414	9.47607e-08	MUP19, MUP4, MUP17, MUP1, MUP2	26	39	22511	111.001	5.40134e-06	5.40136e-06	5.40136e-06
GOTERM_MF_DIRECT	GO:0005550~pheromone binding	6	20.6897	2.27177e-07	MUP20, MUP19, MUP4, MUP17, MUP1, MUP2	25	108	18713	41.5844	1.72653e-05	8.63273e-06	8.40555e-06
GOTERM_BP_DIRECT	GO:0010888~negative regulation of lipid storage	4	13.7931	9.19615e-07	MUP4, PPARG, MUP1, MUP2	23	18	20094	194.145	0.000227119	0.000227145	0.000217029
GOTERM_CC_DIRECT	GO:0005576~extracellular region	12	41.3793	8.01117e-06	SFTA2, FGFBP1, MUP20, APELA, SPINK8, MUP19, MUP4, AGR2, MUP17, MUP1, MUP2, CFC1	28	1859	21179	4.88258	0.000392472	0.000392547	0.000392547
UP_KW_CELLULAR_COMPONENT	KW-0964~Secreted	12	41.3793	1.12195e-05	SFTA2, FGFBP1, MUP20, APELA, SPINK8, MUP19, MUP4, AGR2, MUP17, MUP1, MUP2, CFC1	27	1709	17960	4.6707	0.000190714	0.000190731	0.000190731
GOTERM_BP_DIRECT	GO:0045834~positive regulation of lipid metabolic process	3	10.3448	7.50226e-05	MUP4, MUP1, MUP2	23	12	20094	218.413	0.0183606	0.00672054	0.00642124
GOTERM_BP_DIRECT	GO:0031649~heat generation	3	10.3448	8.86043e-05	MUP4, MUP1, MUP2	23	13	20094	201.612	0.0216485	0.00672054	0.00642124
GOTERM_MF_DIRECT	GO:0005009~insulin-activated receptor activity	3	10.3448	0.000103232	MUP4, MUP1, MUP2	25	12	18713	187.13	0.00781534	0.00261521	0.00254639
GOTERM_BP_DIRECT	GO:0071396~cellular response to lipid	3	10.3448	0.000119117	MUP4, MUP1, MUP2	23	15	20094	174.73	0.028995	0.00672054	0.00642124
GOTERM_BP_DIRECT	GO:0051055~negative regulation of lipid biosynthetic process	3	10.3448	0.000136043	MUP4, MUP1, MUP2	23	16	20094	163.81	0.0330466	0.00672054	0.00642124
GOTERM_BP_DIRECT	GO:0010907~positive regulation of glucose metabolic process	3	10.3448	0.000193476	MUP4, MUP1, MUP2	23	19	20094	137.945	0.0466691	0.00682695	0.00652291
GOTERM_BP_DIRECT	GO:0006112~energy reserve metabolic process	3	10.3448	0.000193476	MUP4, MUP1, MUP2	23	19	20094	137.945	0.0466691	0.00682695	0.00652291
GOTERM_BP_DIRECT	GO:0010628~positive regulation of gene expression	6	20.6897	0.00035325	CLDN3, MUP4, AGR2, PPARG, MUP1, MUP2	23	583	20094	8.99127	0.0835686	0.00904056	0.00863795
GOTERM_BP_DIRECT	GO:0045475~locomotor rhythm	3	10.3448	0.000366015	MUP4, MUP1, MUP2	23	26	20094	100.806	0.0864546	0.00904056	0.00863795
GOTERM_BP_DIRECT	GO:0061179~negative regulation of insulin secretion involved in cellular response to glucose stimulus	3	10.3448	0.000366015	MUP4, MUP1, MUP2	23	26	20094	100.806	0.0864546	0.00904056	0.00863795
GOTERM_BP_DIRECT	GO:0045721~negative regulation of gluconeogenesis	3	10.3448	0.000425139	MUP4, MUP1, MUP2	23	28	20094	93.6056	0.099704	0.00954631	0.00912117
UP_KW_PTM	KW-1015~Disulfide bond	13	44.8276	0.000646373	CHODL, GABRP, FGFBP1, MUP20, PRM1, CLIC3, SPINK8, MUP4, MUP17, MUP1, MUP2, CFC1, AGR2	20	3302	12816	2.52283	0.00387198	0.00452461	0.00452461
GOTERM_BP_DIRECT	GO:0070584~mitochondrion morphogenesis	3	10.3448	0.000666102	MUP4, MUP1, MUP2	23	35	20094	74.8845	0.151752	0.0134474	0.0128485
GOTERM_BP_DIRECT	GO:0042593~glucose homeostasis	4	13.7931	0.000707757	MUP4, PPARG, MUP1, MUP2	23	162	20094	21.5717	0.160441	0.0134474	0.0128485
GOTERM_BP_DIRECT	GO:0009060~aerobic respiration	3	10.3448	0.00286893	MUP4, MUP1, MUP2	23	73	20094	35.9035	0.508181	0.0506161	0.048362
GOTERM_MF_DIRECT	GO:0005549~odorant binding	5	17.2414	0.00408128	MUP20, MUP4, MUP17, MUP1, MUP2	25	522	18713	7.16973	0.267148	0.0775443	0.0755037
UP_KW_DOMAIN	KW-0732~Signal	15	51.7241	0.00484791	CHODL, SFTA2, GABRP, FGFBP1, MUP20, SPINK8, MUP4, MUP17, MUP1, MUP2, CFC1, APELA, FXYD4, MUP19, AGR2	25	4739	15344	1.94269	0.0381316	0.0387833	0.0387833
UP_KW_BIOLOGICAL_PROCESS	KW-0813~Transport	8	27.5862	0.00685813	GABRP, CLIC3, FXYD4, MUP4, SLC16A12, MUP17, MUP1, MUP2	15	2006	11003	2.92536	0.0792631	0.0822975	0.0822975
GOTERM_BP_DIRECT	GO:0051897~positive regulation of protein kinase B signaling	3	10.3448	0.00881538	MUP4, MUP1, MUP2	23	130	20094	20.1612	0.887753	0.14516	0.138695
GOTERM_CC_DIRECT	GO:0005615~extracellular space	8	27.5862	0.00997645	FGFBP1, MUP20, APELA, MUP4, AGR2, MUP17, MUP1, MUP2	28	1969	21179	3.07321	0.38817	0.244423	0.244423
GOTERM_BP_DIRECT	GO:1903589~positive regulation of blood vessel endothelial cell proliferation involved in sprouting angiogenesis	2	6.89655	0.0108972	FGFBP1, APELA	23	10	20094	174.73	0.933222	0.168225	0.160733
UP_KW_BIOLOGICAL_PROCESS	KW-0306~Gastrulation	2	6.89655	0.0151697	APELA, CFC1	15	12	11003	122.256	0.167591	0.0910182	0.0910182
GOTERM_BP_DIRECT	GO:0048546~digestive tract morphogenesis	2	6.89655	0.0206077	AGR2, CFC1	23	19	20094	91.9634	0.994161	0.299417	0.286083
GOTERM_MF_DIRECT	GO:0005186~pheromone activity	2	6.89655	0.0253532	MUP20, MUP1	25	20	18713	74.852	0.857966	0.385369	0.375227
INTERPRO	IPR003054:Type II keratin	2	6.89655	0.0316678	KRT4, KRT6A	25	28	20908	59.7371	0.812385	0.274454	0.25862
GOTERM_BP_DIRECT	GO:0045892~negative regulation of transcription, DNA-templated	4	13.7931	0.034406	MUP4, PPARG, MUP1, MUP2	23	662	20094	5.27887	0.999825	0.472126	0.451101
UP_SEQ_FEATURE	SITE:Stutter	2	6.89655	0.0349568	KRT4, KRT6A	26	32	22511	54.113	0.868428	0.462339	0.462339
UP_KW_MOLECULAR_FUNCTION	KW-0407~Ion channel	3	10.3448	0.0366925	GABRP, CLIC3, FXYD4	12	342	12158	8.88743	0.429213	0.319486	0.319486
GOTERM_BP_DIRECT	GO:0007507~heart development	3	10.3448	0.041662	APELA, PPARG, CFC1	23	298	20094	8.79516	0.999973	0.493582	0.4716
UP_KW_MOLECULAR_FUNCTION	KW-0869~Chloride channel	2	6.89655	0.0425982	GABRP, CLIC3	12	48	12158	42.2153	0.479508	0.319486	0.319486
GOTERM_BP_DIRECT	GO:0007369~gastrulation	2	6.89655	0.0429128	APELA, CFC1	23	40	20094	43.6826	0.99998	0.493582	0.4716
GOTERM_BP_DIRECT	GO:0060976~coronary vasculature development	2	6.89655	0.0429128	APELA, CFC1	23	40	20094	43.6826	0.99998	0.493582	0.4716
GOTERM_BP_DIRECT	GO:0007492~endoderm development	2	6.89655	0.0439627	APELA, CFC1	23	41	20094	42.6172	0.999985	0.493582	0.4716
GOTERM_MF_DIRECT	GO:0030280~structural constituent of epidermis	2	6.89655	0.046418	KRT4, KRT6A	25	37	18713	40.4605	0.973009	0.587961	0.572489
SMART	SM01391:SM01391	2	6.89655	0.0537276	KRT4, KRT6A	9	73	10615	32.3135	0.455274	0.591004	0.591004
GOTERM_CC_DIRECT	GO:0034707~chloride channel complex	2	6.89655	0.0618609	GABRP, CLIC3	28	50	21179	30.2557	0.956238	1	1
UP_SEQ_FEATURE	REGION:Linker 12	2	6.89655	0.0635364	KRT4, KRT6A	26	59	22511	29.3494	0.976287	0.462339	0.462339
UP_SEQ_FEATURE	REGION:Coil 2	2	6.89655	0.0635364	KRT4, KRT6A	26	59	22511	29.3494	0.976287	0.462339	0.462339
INTERPRO	IPR018039:Intermediate filament protein, conserved site	2	6.89655	0.0677573	KRT4, KRT6A	25	61	20908	27.4203	0.973968	0.50334	0.474301
UP_SEQ_FEATURE	REGION:Coil 1B	2	6.89655	0.0687389	KRT4, KRT6A	26	64	22511	27.0565	0.982739	0.462339	0.462339
UP_SEQ_FEATURE	REGION:Linker 1	2	6.89655	0.0697761	KRT4, KRT6A	26	65	22511	26.6402	0.983801	0.462339	0.462339
UP_SEQ_FEATURE	REGION:Coil 1A	2	6.89655	0.0697761	KRT4, KRT6A	26	65	22511	26.6402	0.983801	0.462339	0.462339
UP_SEQ_FEATURE	REGION:Head	2	6.89655	0.072881	KRT4, KRT6A	26	68	22511	25.4649	0.986612	0.462339	0.462339
UP_SEQ_FEATURE	REGION:Tail	2	6.89655	0.0739137	KRT4, KRT6A	26	69	22511	25.0959	0.987436	0.462339	0.462339
GOTERM_BP_DIRECT	GO:0045109~intermediate filament organization	2	6.89655	0.0749552	KRT4, KRT6A	23	71	20094	24.6099	1	0.804954	0.769105
UP_SEQ_FEATURE	DOMAIN:IF rod	2	6.89655	0.0811121	KRT4, KRT6A	26	76	22511	22.7844	0.991947	0.462339	0.462339
GOTERM_BP_DIRECT	GO:0006821~chloride transport	2	6.89655	0.0860769	GABRP, CLIC3	23	82	20094	21.3086	1	0.885875	0.846423
GOTERM_MF_DIRECT	GO:0005254~chloride channel activity	2	6.89655	0.0895949	GABRP, CLIC3	25	73	18713	20.5074	0.999202	0.972745	0.947146
GOTERM_BP_DIRECT	GO:0050680~negative regulation of epithelial cell proliferation	2	6.89655	0.0920894	KRT4, PPARG	23	88	20094	19.8557	1	0.893809	0.854004
GOTERM_BP_DIRECT	GO:0031424~keratinization	2	6.89655	0.0940852	KRT4, KRT6A	23	90	20094	19.4145	1	0.893809	0.854004
GOTERM_BP_DIRECT	GO:0030154~cell differentiation	4	13.7931	0.0985047	APELA, PRM1, MORN2, PPARG	23	1022	20094	3.41938	1	0.901135	0.861004
