# Supplementary material for: PPARG contributes to urothelial integrity in the murine ureter by activating the expression of Shh and superficial cell-specific genes
Source: Development. 2025 Apr 17;152(8):dev204324. doi: 10.1242/dev.204324 (PMC12045629; doi:10.1242/dev.204324)
Supplement: Table S13. — Functional annotations of genes with decreased expression in microarrays of both E16.5 and E18.5 Pparg-cKO ureters. [file develop-152-204324-TableS13.xlsx]

## Sheet: Table S13
Table S13. Functional annotations of genes with decreased expression in microarrays of both E16.5 and E18.5 Pparg-cKO ureters.
Category	Term	Count	%	PValue	Genes	List Total	Pop Hits	Pop Total	Fold Enrichment	Bonferroni	Benjamini	FDR
GOTERM_CC_DIRECT	GO:0016020~membrane	29	55.7692	0.000228379	LY6K, SLC47A1, PSCA, DOCK8, JAKMIP1, AQP3, LDHB, SHH, ADAM28, UPK1A, ERMP1, VSIG2, F630003A18RIK, HSD17B2, SPTSSB, SDR42E1, SRD5A1, PAQR5, HOMER2, OSBPL3, SLC35G1, UPK3B, SELE, CD200R3, FA2H, RNF144B, LY6D, ADSSL1, DEGS2	50	6756	21179	1.81821	0.0192272	0.0194122	0.0194122
GOTERM_BP_DIRECT	GO:0006694~steroid biosynthetic process	4	7.69231	0.000433412	SDR42E1, SRD5A1, HSD17B2, HMGCS2	44	69	20094	26.4743	0.183978	0.157033	0.157033
GOTERM_BP_DIRECT	GO:0008209~androgen metabolic process	3	5.76923	0.00066965	SHH, SRD5A1, HSD17B2	44	18	20094	76.1136	0.269606	0.157033	0.157033
SMART	SM00134:LU	3	5.76923	0.000733212	LY6K, PSCA, LY6D	19	24	10615	69.8355	0.0181699	0.0183303	0.0183303
UP_KW_MOLECULAR_FUNCTION	KW-0560~Oxidoreductase	7	13.4615	0.00109406	LDHB, SDR42E1, FA2H, SRD5A1, HSD17B2, HSD17B14, DEGS2	25	625	12158	5.44678	0.0227256	0.0229752	0.0229752
GOTERM_BP_DIRECT	GO:0046513~ceramide biosynthetic process	3	5.76923	0.00254481	FA2H, SPTSSB, DEGS2	44	35	20094	39.1442	0.697307	0.397838	0.397838
INTERPRO	IPR016054:Ly-6 antigen / uPA receptor -like	3	5.76923	0.00319069	LY6K, PSCA, LY6D	46	39	20908	34.9632	0.331467	0.402027	0.402027
UP_KW_CELLULAR_COMPONENT	KW-0256~Endoplasmic reticulum	10	19.2308	0.00402579	FA2H, SHH, ERMP1, SRD5A1, OSBPL3, HSD17B2, SPTSSB, SLC35G1, DEGS2, PRAP1	48	1226	17960	3.05193	0.070037	0.0724642	0.0724642
UP_KW_BIOLOGICAL_PROCESS	KW-0444~Lipid biosynthesis	4	7.69231	0.00449637	FA2H, HSD17B2, HMGCS2, DEGS2	23	170	11003	11.2563	0.122509	0.130395	0.130395
UP_SEQ_FEATURE	DOMAIN:UPAR/Ly6	3	5.76923	0.0055332	LY6K, PSCA, LY6D	51	50	22511	26.4835	0.639743	0.659191	0.659191
KEGG_PATHWAY	mmu01100:Metabolic pathways	9	17.3077	0.00566253	LDHB, SRD5A1, HSD17B2, ADSSL1, HMGCS2, ALDOB, CMBL, DEGS2, FBP1	18	1620	8992	2.77531	0.247182	0.173011	0.173011
KEGG_PATHWAY	mmu00010:Glycolysis / Gluconeogenesis	3	5.76923	0.00692043	LDHB, ALDOB, FBP1	18	67	8992	22.3682	0.293353	0.173011	0.173011
UP_SEQ_FEATURE	BINDING:Substrate	6	11.5385	0.00716512	LDHB, HSD17B2, ADSSL1, HMGCS2, ALDOB, FBP1	51	547	22511	4.8416	0.733699	0.659191	0.659191
UP_KW_DOMAIN	KW-1133~Transmembrane helix	23	44.2308	0.00928319	CNTNAP3, SDR42E1, SLC47A1, PAQR5, SRD5A1, CCK, SLC35G1, JAKMIP1, UPK3B, SELE, AQP3, CD200R3, RNF144B, FA2H, ADAM28, UPK1A, ERMP1, VSIG2, F630003A18RIK, HSD17B2, SPTSSB, DEGS2, FBP1	40	5624	15344	1.56878	0.105883	0.111398	0.111398
GOTERM_MF_DIRECT	GO:0016491~oxidoreductase activity	6	11.5385	0.0103779	LDHB, SDR42E1, FA2H, SRD5A1, HSD17B2, DEGS2	41	627	18713	4.3676	0.716995	1	1
UP_KW_BIOLOGICAL_PROCESS	KW-0443~Lipid metabolism	6	11.5385	0.0109906	FA2H, SRD5A1, HSD17B2, SPTSSB, HMGCS2, DEGS2	23	701	11003	4.09465	0.274207	0.159363	0.159363
GOTERM_CC_DIRECT	GO:0005783~endoplasmic reticulum	10	19.2308	0.0115843	FA2H, SHH, UPK1A, ERMP1, SRD5A1, OSBPL3, SPTSSB, SLC35G1, DEGS2, PRAP1	50	1632	21179	2.59547	0.628577	0.444323	0.444323
GOTERM_CC_DIRECT	GO:0005789~endoplasmic reticulum membrane	7	13.4615	0.015682	FA2H, ERMP1, SRD5A1, OSBPL3, HSD17B2, SLC35G1, DEGS2	50	883	21179	3.35794	0.739077	0.444323	0.444323
GOTERM_BP_DIRECT	GO:0006629~lipid metabolic process	6	11.5385	0.0190142	FA2H, SRD5A1, HSD17B2, SPTSSB, HMGCS2, DEGS2	44	728	20094	3.76386	0.999877	1	1
GOTERM_BP_DIRECT	GO:0006702~androgen biosynthetic process	2	3.84615	0.0190992	SRD5A1, HSD17B2	44	9	20094	101.485	0.999882	1	1
GOTERM_BP_DIRECT	GO:0030388~fructose 1,6-bisphosphate metabolic process	2	3.84615	0.0232948	ALDOB, FBP1	44	11	20094	83.0331	0.999984	1	1
UP_SEQ_FEATURE	DOMAIN:Ig-like C2-type	3	5.76923	0.0236417	CD200R3, VSIG2, F630003A18RIK	51	107	22511	12.3755	0.987751	1	1
UP_KW_DOMAIN	KW-0812~Transmembrane	23	44.2308	0.0252299	CNTNAP3, SDR42E1, SLC47A1, PAQR5, SRD5A1, CCK, SLC35G1, JAKMIP1, UPK3B, SELE, AQP3, CD200R3, RNF144B, FA2H, ADAM28, UPK1A, ERMP1, VSIG2, F630003A18RIK, HSD17B2, SPTSSB, DEGS2, FBP1	40	6087	15344	1.44945	0.264087	0.15138	0.15138
GOTERM_BP_DIRECT	GO:0006000~fructose metabolic process	2	3.84615	0.0253861	ALDOB, FBP1	44	12	20094	76.1136	0.999994	1	1
UP_SEQ_FEATURE	DOMAIN:Ig-like V-type	3	5.76923	0.0283381	CD200R3, VSIG2, F630003A18RIK	51	118	22511	11.2218	0.994956	1	1
UP_SEQ_FEATURE	TRANSMEM:Helical	23	44.2308	0.0292934	CNTNAP3, SDR42E1, SLC47A1, PAQR5, SRD5A1, CCK, SLC35G1, JAKMIP1, UPK3B, SELE, AQP3, CD200R3, RNF144B, FA2H, ADAM28, UPK1A, ERMP1, VSIG2, F630003A18RIK, HSD17B2, SPTSSB, DEGS2, FBP1	51	6851	22511	1.48183	0.995791	1	1
UP_KW_LIGAND	KW-0446~Lipid-binding	4	7.69231	0.029563	SPRR2A2, PAQR5, OSBPL3, PRAP1	19	252	6582	5.49875	0.343034	0.413883	0.413883
GOTERM_MF_DIRECT	GO:0004303~estradiol 17-beta-dehydrogenase activity	2	3.84615	0.0315996	HSD17B2, HSD17B14	41	15	18713	60.8553	0.979458	1	1
GOTERM_BP_DIRECT	GO:0021794~thalamus development	2	3.84615	0.0316336	SHH, SRD5A1	44	15	20094	60.8909	1	1	1
INTERPRO	IPR018363:CD59 antigen, conserved site	2	3.84615	0.0318129	PSCA, LY6D	46	15	20908	60.6029	0.982983	1	1
GOTERM_MF_DIRECT	GO:0008289~lipid binding	4	7.69231	0.0319538	BPIFB1, PAQR5, OSBPL3, PRAP1	41	325	18713	5.61741	0.980347	1	1
GOTERM_BP_DIRECT	GO:0008202~steroid metabolic process	3	5.76923	0.0366031	SRD5A1, HSD17B2, HMGCS2	44	141	20094	9.71663	1	1	1
UP_KW_CELLULAR_COMPONENT	KW-0472~Membrane	32	61.5385	0.03755	CNTNAP3, LY6K, SLC47A1, PSCA, DOCK8, JAKMIP1, AQP3, LDHB, SHH, ADAM28, UPK1A, ERMP1, VSIG2, F630003A18RIK, HSD17B2, SPTSSB, SDR42E1, SRD5A1, PAQR5, HOMER2, OSBPL3, CCK, SLC35G1, UPK3B, SELE, CD200R3, FA2H, RNF144B, LY6D, ADSSL1, DEGS2, FBP1	48	9343	17960	1.28153	0.497881	0.33795	0.33795
GOTERM_CC_DIRECT	GO:0045121~membrane raft	4	7.69231	0.0389792	LDHB, LY6K, SHH, SELE	50	324	21179	5.22938	0.965937	0.741641	0.741641
UP_SEQ_FEATURE	ACT_SITE:Proton acceptor	6	11.5385	0.0393457	LDHB, SDR42E1, ERMP1, HSD17B2, ADSSL1, ALDOB	51	848	22511	3.12306	0.99938	1	1
UP_KW_MOLECULAR_FUNCTION	KW-0378~Hydrolase	8	15.3846	0.0438958	CAPN13, ADAM28, SHH, ERMP1, CMBL, DNASE1L2, FBP1, GLB1L2	25	1724	12158	2.25671	0.610408	0.460906	0.460906
GOTERM_BP_DIRECT	GO:0030539~male genitalia development	2	3.84615	0.0440115	SHH, SRD5A1	44	21	20094	43.4935	1	1	1
GOTERM_CC_DIRECT	GO:0043229~intracellular organelle	2	3.84615	0.0452891	HOMER2, BCL2L14	50	20	21179	42.358	0.980541	0.741641	0.741641
UP_KW_PTM	KW-0336~GPI-anchor	3	5.76923	0.0519319	LY6K, PSCA, LY6D	32	152	12816	7.90461	0.500065	0.510139	0.510139
GOTERM_CC_DIRECT	GO:0031225~anchored component of membrane	3	5.76923	0.0523511	LY6K, PSCA, LY6D	50	159	21179	7.99208	0.989648	0.741641	0.741641
GOTERM_BP_DIRECT	GO:0030148~sphingolipid biosynthetic process	2	3.84615	0.0582571	SPTSSB, DEGS2	44	28	20094	32.6201	1	1	1
KEGG_PATHWAY	mmu00030:Pentose phosphate pathway	2	3.84615	0.0606427	ALDOB, FBP1	18	33	8992	30.2761	0.956193	0.824756	0.824756
GOTERM_MF_DIRECT	GO:0038023~signaling receptor activity	3	5.76923	0.0650983	CD200R3, PAQR5, F630003A18RIK	41	195	18713	7.02176	0.99971	1	1
UP_KW_BIOLOGICAL_PROCESS	KW-0746~Sphingolipid metabolism	2	3.84615	0.0658814	FA2H, SPTSSB	23	34	11003	28.1407	0.861433	0.585579	0.585579
KEGG_PATHWAY	mmu00051:Fructose and mannose metabolism	2	3.84615	0.0659805	ALDOB, FBP1	18	36	8992	27.7531	0.967054	0.824756	0.824756
GOTERM_BP_DIRECT	GO:0014850~response to muscle activity	2	3.84615	0.0683054	SRD5A1, ADSSL1	44	33	20094	27.6777	1	1	1
GOTERM_CC_DIRECT	GO:0016021~integral component of membrane	23	44.2308	0.068498	CNTNAP3, SDR42E1, SLC47A1, PAQR5, SRD5A1, CCK, SLC35G1, JAKMIP1, UPK3B, SELE, AQP3, CD200R3, RNF144B, FA2H, ADAM28, UPK1A, ERMP1, VSIG2, F630003A18RIK, HSD17B2, SPTSSB, DEGS2, FBP1	50	7145	21179	1.36352	0.997598	0.831762	0.831762
UP_KW_PTM	KW-0325~Glycoprotein	15	28.8462	0.0728769	CNTNAP3, LY6K, PSCA, UPK3B, SELE, AQP3, CD200R3, SHH, ADAM28, BPIFB1, UPK1A, ERMP1, VSIG2, F630003A18RIK, LY6D	32	4008	12816	1.49888	0.626074	0.510139	0.510139
GOTERM_BP_DIRECT	GO:0042476~odontogenesis	2	3.84615	0.074284	SHH, AQP3	44	36	20094	25.3712	1	1	1
UP_SEQ_FEATURE	DOMAIN:EGF-like	3	5.76923	0.0754335	CNTNAP3, ADAM28, SELE	51	204	22511	6.49106	0.999999	1	1
GOTERM_BP_DIRECT	GO:0005975~carbohydrate metabolic process	3	5.76923	0.0754799	LDHB, FBP1, GLB1L2	44	212	20094	6.46248	1	1	1
INTERPRO	IPR020904:Short-chain dehydrogenase/reductase, conserved site	2	3.84615	0.0786798	HSD17B2, HSD17B14	46	38	20908	23.9222	0.999967	1	1
UP_KW_BIOLOGICAL_PROCESS	KW-0752~Steroid biosynthesis	2	3.84615	0.0807695	HSD17B2, HMGCS2	23	42	11003	22.7805	0.913042	0.585579	0.585579
UP_KW_MOLECULAR_FUNCTION	KW-0645~Protease	4	7.69231	0.0965296	CAPN13, ADAM28, SHH, ERMP1	25	561	12158	3.46752	0.881371	0.675707	0.675707
INTERPRO	IPR000742:Epidermal growth factor-like domain	3	5.76923	0.0968896	CNTNAP3, ADAM28, SELE	46	244	20908	5.58838	0.999997	1	1
UP_SEQ_FEATURE	TOPO_DOM:Cytoplasmic	12	23.0769	0.0978277	CD200R3, ADAM28, SLC47A1, UPK1A, ERMP1, PAQR5, VSIG2, F630003A18RIK, SPTSSB, UPK3B, SELE, AQP3	51	3252	22511	1.62875	1	1	1
GOTERM_MF_DIRECT	GO:0008233~peptidase activity	4	7.69231	0.099139	CAPN13, ADAM28, SHH, ERMP1	41	520	18713	3.51088	0.999997	1	1
</pre></body></html>Ztext/plainUUTF-8__x0010_Khttps://david.ncifcrf.gov/data/download/chart_FDB38EF8A64B1661952422917.txtP_x0008__x000B__x001D_(:Pn}”0¡0¬0²1_x0002__x0001_
1_x0001_
