# Supplementary material for: PPARG contributes to urothelial integrity in the murine ureter by activating the expression of Shh and superficial cell-specific genes
Source: Development. 2025 Apr 17;152(8):dev204324. doi: 10.1242/dev.204324 (PMC12045629; doi:10.1242/dev.204324)
Supplement: Table S14. — Inhibition of SHH signaling in E18.5+6d ureter explant cultures does not affect urothelial development. [file develop-152-204324-TableS14.xlsx]

## Sheet: Table S14
Table S14. Inhibition of SHH signaling in E18.5+6d ureter explant cultures does not affect urothelial development.
urothelial cell proliferation E18.5 + 6d		Test					Test parameters
		Shapiro-Wilk	F-test	Mann-Whitney	Welch's t-test	unpaired t-test	normality	variance	statistical test used
urothelial cells E18.5	Control	0.3825	0.4549			0.5354	parametric	equal	two-sided unpaired t-test
	10 µM Cycl.	0.6868				ns
BrdU+/urothelial cells E18.5	Control	0.013	0.754	0.0232			nonparametric	equal	two-sided Mann-Whitney
	10 µM Cycl.	0.4505		*			parametric
BrdU+/non-basal cells E18.5	Control	0.1376	<0.0001	0.0178			parametric	unequal	two-sided Mann-Whitney
	10 µM Cycl.	<0.0001		*			nonparametric
BrdU+/basal cells E18.5	Control	0.0301	0.4435	0.123			nonparametric	equal	two-sided Mann-Whitney
	10 µM Cycl.	0.5487		ns			parametric
urothelial cell distribution E18.5 + 6d		Test					Test parameters
		Shapiro-Wilk	F-test	Mann-Whitney	Welch's t-test	unpaired t-test	normality	variance	statistical test used
Luminal cells E18.5	Control	0.2773	0.481			0.216	parametric	equal	two-sided unpaired t-test
	10 µM Cycl.	0.5347				ns
Intermediate cells E18.5	Control	0.2773	0.4694			0.8653	parametric	equal	two-sided unpaired t-test
	10 µM Cycl.	0.5945				ns
Basal cells E18.5	Control	0.2773	0.7683			0.1314	parametric	equal	two-sided unpaired t-test
	10 µM Cycl.	0.2677				ns
urothelial cell proliferation E18.5 + 6d
wt_E18+6d individual	control E18.5 #1	control E18.5 #2	control E18.5 #3	control E18.5 #4	control E18.5 #5	control E18.5 #6	control E18.5 #7	control E18.5 #8	control E18.5 #9	control E18.5 #10	avarage control E18.5	standard deviation control E18.5
total DAPI	93	78	72.625	67.125	61.5	51.8	53	61.1429	70.7143	53.2857	66.2193	12.9788
BrdU total	2.57143	1.42857	2.57143	1.42857	2	1.25	1.2	1.66667	1.57143	2.71429	1.84024	0.58294
KRT5 total	46	35.7143	36.5714	33.1429	35.4	32.5	33.2	37.8333	42.1429	33.7143	36.6219	4.36494
BrdU+ / DAPI+	0.0284308	0.0353411	0.0185667	0.0289759	0.0277181	0.0238745	0.0228175	0.0238056	0.0265734	0.0522647	0.0288368	0.00936529
BrdU+ / KRT5+	0.0506402	0.0521472	0.0289528	0.0434619	0.0504661	0.0367987	0.0387255	0.0341608	0.0398502	0.0800915	0.0455295	0.0136085
BrdU / non basal	0.012605	0.0114286	0.0156821	0.00793651	0	0	0	0.00925926	0	0	0.00569114	0.00632681
10 µM Cycl._E18+6d individual	10 µM Cycl. E18.5 #1	10 µM Cycl. E18.5 #2	10 µM Cycl. E18.5 #3	10 µM Cycl. E18.5 #4	10 µM Cycl. E18.5 #5	10 µM Cycl. E18.5 #6	10 µM Cycl. E18.5 #7	10 µM Cycl. E18.5 #8	10 µM Cycl. E18.5 #9	10 µM Cycl. E18.5 #10	avarage 10 µM Cycl. E18.5	standard deviation 10 µM Cycl. E18.5
total DAPI	41.8333	56.5	63	80.5714	78.4286	92.6667	77	93.5	64.5	56.5	70.45	16.776
BrdU total	0.75	2.16667	0.75	1.42857	0.5	2.5	1.83333	1.2	1.5	0.5	1.31286	0.701224
KRT5 total	21.75	35	34.25	40.4286	39.5	43.8333	47.1667	44	40.5	34	38.0429	7.23848
BrdU+ / DAPI+	0.0121077	0.0383011	0.00542328	0.0181976	0.00569184	0.009565	0.0395993	0.0191158	0.024092	0.0125388	0.0184632	0.0116631
BrdU+ / KRT5+	0.031339	0.0582186	0.0166667	0.0295248	0.00935374	0.0192858	0.0723766	0.0322309	0.0375458	0.013298	0.031984	0.0190117
BrdU / non basal	0	0	0	0.00408163	0	0	0	0	0	0	0.000408163	0.00129073
urothelial cell distribution E18.5 + 6d
wt__P63_K5_E18+6d individual	control E18.5 #1	control E18.5 #2	control E18.5 #3	control E18.5 #4	control E18.5 #5	avarage control E18.5	standard deviation control E18.5
Luminal cells	0.119219	0.297857	0.22632	0.471919	0.166507	0.256364	0.137814
Intermediate cells	0.205416	0.137229	0.1566	0.0833675	0.258594	0.168241	0.0667951
Basal cells	0.675364	0.564913	0.61708	0.444713	0.5749	0.575394	0.0850284
10 µM Cycl.__P63_K5_E18+6d individual	10 µM Cycl. E18.5 #1	10 µM Cycl. E18.5 #2	10 µM Cycl. E18.5 #3	10 µM Cycl. E18.5 #4	10 µM Cycl. E18.5 #5	avarage 10 µM Cycl. E18.5	standard deviation 10 µM Cycl. E18.5
Luminal cells	0.14268	0.167815	0.346474	0.335018	0.405583	0.279514	0.116895
Intermediate cells	0.290879	0.217873	0.156453	0.166686	0.0265149	0.171681	0.0970464
Basal cells	0.56644	0.614312	0.497074	0.498297	0.567902	0.548805	0.050483
