# Supplementary material for: PPARG contributes to urothelial integrity in the murine ureter by activating the expression of Shh and superficial cell-specific genes
Source: Development. 2025 Apr 17;152(8):dev204324. doi: 10.1242/dev.204324 (PMC12045629; doi:10.1242/dev.204324)
Supplement: Table S15. — Restoration of SHH signaling partially rescues urothelial defects in explant cultures of E18.5+6d Pparg-cKO ureters. [file develop-152-204324-TableS15.xlsx]

## Sheet: Table S15
Table S15. Restoration of SHH signaling partially rescues urothelial defects in explant cultures of E18.5+6d Pparg-cKO ureters.
urothelial cell proliferation E18.5 + 6d		Test					Test parameters
		Shapiro-Wilk	F-test	Mann-Whitney	Welch's t-test	unpaired t-test	normality	variance	statistical test used
urothelial perimeter E18.5	Control	0.9024	0.3441			0.0133	parametric	equal	two-sided unpaired t-test
DMSO	Pparg-cKO	0.1184				*
urothelial perimeter E18.5	Control	0.8208	0.3744			0.0003	parametric	equal	two-sided unpaired t-test
Purmorphamine	Pparg-cKO	0.6077				***
urothelial perimeter E18.5	Control	0.9024	0.1668			0.738	parametric	equal	two-sided unpaired t-test
DMSO vs. Purmorphamine	Control	0.8208				ns
urothelial perimeter E18.5	Pparg-cKO	0.1184	0.0041		0.0016		parametric	unequal	two-sided Welch's t-test
DMSO vs. Purmorphamine	Pparg-cKO	0.6077			**
urothelial cells E18.5	Control	0.2694	0.3637			0.0185	parametric	equal	two-sided unpaired t-test
DMSO	Pparg-cKO	0.9844				*
urothelial cells E18.5	Control	0.4391	0.2822			0.3501	parametric	equal	two-sided unpaired t-test
Purmorphamine	Pparg-cKO	0.1521				ns
urothelial cells E18.5	Control	0.2694	0.2909			0.1451	parametric	equal	two-sided unpaired t-test
DMSO vs. Purmorphamine	Control	0.4391				ns
urothelial cells E18.5	Pparg-cKO	0.9844	0.0073		0.0068		parametric	unequal	two-sided Welch's t-test
DMSO vs. Purmorphamine	Pparg-cKO	0.1521			**
BrdU+/urothelial cells E18.5	Control	0.8965	0.4338			0.0566	parametric	equal	two-sided unpaired t-test
DMSO	Pparg-cKO	0.7871				ns
BrdU+/urothelial cells E18.5	Control	0.8479	0.1078			0.0473	parametric	equal	two-sided unpaired t-test
Purmorphamine	Pparg-cKO	0.9857				*
BrdU+/urothelial cells E18.5	Control	0.8965	0.0798			0.1957	parametric	equal	two-sided unpaired t-test
DMSO vs. Purmorphamine	Control	0.8479				ns
BrdU+/urothelial cells E18.5	Pparg-cKO	0.7871	0.537			0.1366	parametric	equal	two-sided unpaired t-test
DMSO vs. Purmorphamine	Pparg-cKO	0.9857				ns
BrdU+/non-basal cells E18.5	Control	0.3372	0.1399			0.0296	parametric	equal	two-sided unpaired t-test
DMSO	Pparg-cKO	0.9403				*
BrdU+/non-basal cells E18.5	Control	0.3696	0.1730			0.0321	parametric	equal	two-sided unpaired t-test
Purmorphamine	Pparg-cKO	0.2637				*
BrdU+/non-basal cells E18.5	Control	0.3372	0.3764			0.8605	parametric	equal	two-sided unpaired t-test
DMSO vs. Purmorphamin	Control	0.3696				ns
BrdU+/non-basal cells E18.5	Pparg-cKO	0.9403	0.4465			0.5	parametric	equal	two-sided unpaired t-test
DMSO vs. Purmorphamine	Pparg-cKO	0.2637				ns
BrdU+/basal cells E18.5	Control	0.8869	0.2334			0.0668	parametric	equal	two-sided unpaired t-test
DMSO	Pparg-cKO	0.4709				ns
BrdU+/basal cells E18.5	Control	0.0988	0.4921			0.1003	parametric	equal	two-sided unpaired t-test
Purmorphamine	Pparg-cKO	0.8984				ns
BrdU+/basal cells E18.5	Control	0.8869	0.2018			0.256	parametric	equal	two-sided unpaired t-test
DMSO vs. Purmorphamine	Control	0.0988				ns
BrdU+/basal cells E18.5	Pparg-cKO	0.4709	0.551			0.0421	parametric	equal	two-sided unpaired t-test
DMSO vs. Purmorphamine	Pparg-cKO	0.8984				*
KRT15+/urothelial cells E18.5	Control	nd	<0.0001	0.0079			nonparametric	unequal	two-sided Mann-Whitney
DMSO	Pparg-cKO	0.38		**			parametric
KRT15+/urothelial cells E18.5	Control	nd	<0.0001	0.0476			nonparametric	unequal	two-sided Mann-Whitney
Purmorphamine	Pparg-cKO	0.1806		*			parametric
KRT15+/urothelial cells E18.5	Control	nd	<0.0001	>0.9999			nonparametric	unequal	two-sided Mann-Whitney
DMSO	Control	nd		ns
KRT15+/urothelial cells E18.5	Pparg-cKO	0.38	0.4717			0.8372	parametric	equal	two-sided unpaired t-test
Purmorphamine	Pparg-cKO	0.1806				ns
urothelial cell distribution E18.5 + 6d		Test					Test parameters
		Shapiro-Wilk	F-test	Mann-Whitney	Welch's t-test	unpaired t-test	normality	variance	statistical test used
Luminal cells E18.5	Control	0.9533	0.7788			0.0027	parametric	equal	two-sided unpaired t-test
Control	Pparg-cKO	0.8854				**
Luminal cells E18.5			0.6663			0.7187	parametric	equal	two-sided unpaired t-test
Purmorphamine	Control	0.959				ns
Luminal cells E18.5			0.6425			0.0043	parametric	equal	two-sided unpaired t-test
Purmorphamine	Pparg-cKO	0.9398				**
Intermediate cells E18.5	Control	0.988	0.2873			0.0047	parametric	equal	two-sided unpaired t-test
Control	Pparg-cKO	0.9621				**
Intermediate cells E18.5			0.3518			0.7313	parametric	equal	two-sided unpaired t-test
Purmorphamine	Control	0.9266				ns
Intermediate cells E18.5			0.6157			0.0276	parametric	equal	two-sided unpaired t-test
Purmorphamine	Pparg-cKO	0.9004				*
Basal cells E18.5	Control	0.953	0.4047			0.9016	parametric	equal	two-sided unpaired t-test
Control	Pparg-cKO	0.8721				ns
Basal cells E18.5			0.4269			0.9755	parametric	equal	two-sided unpaired t-test
Purmorphamine	Control	0.9161				ns
Basal cells E18.5			0.5299			0.8116	parametric	equal	two-sided unpaired t-test
Purmorphamin	Pparg-cKO	0.9202				ns
Intermediate cells E18.5	Pparg-cKO	0.9621	0.5608			0.0459999	parametric	equal	two-sided unpaired t-test
Control vs. Purmorphamine	Pparg-cKO	0.9004				*
urothelial cell proliferation E18.5 + 6d
wt_E18+8d individual	control E18.5 #1	control E18.5 #2	control E18.5 #3	control E18.5 #4	control E18.5 #5	avarage control E18.5	standard deviation control E18.5
urothelial perimeter in µm	432.875	279.667	577.75	346.375	524.75	431.403	100.338
DAPI only	36.75	25.5714	39.6	45	37.5	36.8843	7.09961
total DAPI	114	73.2857	109	111.875	130.167	107.665	20.9039
BrdU total	3.5	1.57143	5	3.25	0.666667	2.79762	1.70242
KRT5 total	77.25	47.7143	69.4	66.875	92.6667	70.7812	16.3559
BrdU+ and KRT5+	3.25	1.42857	4.6	3	0.5	2.55571	1.60895
BrdU+ / DAPI+	0.0307018	0.0214425	0.0458716	0.0290503	0.00512164	0.0264375	0.0148493
BrdU+ / KRT5+	0.0420712	0.0299401	0.0662824	0.0448598	0.00539568	0.0377098	0.0223109
BrdU / non basal	0.006	0.00460829	0.0120209	0.00513136	0.00282486	0.00611708	0.00349842
KRT15+ / DAPI+	0	0	0	0	0	0	0
Pparg-cKO_E18+6d individual	Pparg-cKO E18.5 #1	Pparg-cKO E18.5 #2	Pparg-cKO E18.5 #3	Pparg-cKO E18.5 #4	Pparg-cKO E18.5 #5	avarage Pparg-cKO E18.5	standard deviation Pparg-cKO E18.5
urothelial perimeter in µm	864.25	638	932	529.75	545.75	682.208	157.637
DAPI only	80.125	49.4286	63.375	54.5	53.6	60.2057	12.2389
total DAPI	207.75	156.143	144.75	176.625	116.2	160.294	34.358
BrdU total	8.75	10.1429	5	8.25	3.8	7.18857	2.6723
KRT5 total	127.625	106.714	81.375	122.125	62.6	100.088	27.5833
BrdU+ and KRT5+	8.25	9.28571	3.875	6.875	3.2	6.29714	2.67106
BrdU+ / DAPI+	0.0421179	0.0649588	0.0345423	0.0467091	0.0327022	0.0442061	0.0129135
BrdU+ / KRT5+	0.0646425	0.0870147	0.047619	0.0562948	0.0511182	0.0613379	0.0157186
BrdU / non basal	0.006	0.01756	0.0184679	0.0280137	0.0122564	0.0164596	0.00815187
KRT15+ / DAPI+	0.1572	0.04575	0.01455	0.0879	0.0097	0.06302	0.0611954
wt_E18+6d (+Purm.) individual	control E18.5 #1	control E18.5 #2	control E18.5 #3	control E18.5 #4	control E18.5 #5	avarage control E18.5	standard deviation control E18.5
urothelial perimeter in µm	420.875	403	508.571	430.5	379.75	414.074	51.2792
DAPI only	40.1429	40.4286	35.125	31.75	36.8	36.8493	3.62758
total DAPI	98	106.571	85.875	71.375	89.2	90.2043	13.2566
BrdU total	1.42857	2.57143	1.75	0.875	1	1.525	0.680636
KRT5 total	57.8571	66.1429	50.75	39.625	52.4	53.355	9.74692
BrdU+ and KRT5+	1	2.57143	1.75	0.625	0.8	1.34929	0.806615
BrdU+ / DAPI+	0.0145773	0.0241287	0.0203785	0.0122592	0.0112108	0.0165109	0.00554293
BrdU+ / KRT5+	0.017284	0.0388769	0.0344828	0.0157729	0.0152672	0.0243367	0.0113984
BrdU / non basal	0.006	0	0	0.00819892	0.00714286	0.00426836	0.0039733
KRT15+ / DAPI+	0	0	0	0		0	0
Pparg-cKO_E18+6d (+Purm.) individual	Pparg-cKO E18.5 #1	Pparg-cKO E18.5 #2	Pparg-cKO E18.5 #3	Pparg-cKO E18.5 #4	Pparg-cKO E18.5 #5	avarage Pparg-cKO E18.5	standard deviation Pparg-cKO E18.5
urothelial perimeter in µm	218	309.25	284.875	294.667	254.375	265.236	33.5716
DAPI only	36.625	37.5	30.125	27.7143	34.6	33.3129	4.23278
total DAPI	90.5	84.875	87.5	64.125	86	82.6	10.5414
BrdU total	1.125	2.5	3.25	2.42857	4.4	2.74071	1.20193
KRT5 total	53.875	47.375	57.375	45.5714	51.4	51.1193	4.78553
BrdU+ and KRT5+	0.875	1.875	2.625	1.85714	3	2.04643	0.818765
BrdU+ / DAPI+	0.0124309	0.0294551	0.0371429	0.0378725	0.0511628	0.0336128	0.0141824
BrdU+ / KRT5+	0.0162413	0.0395778	0.0457516	0.0407524	0.0583658	0.0401378	0.015293
BrdU / non basal	0.006	0.0190223	0.0193414	0.0203929	0.0409738	0.0213344	0.0144933
KRT15+ / DAPI+	0.09505	0.1056	0.0694	0	0.0802	0.07005	0.0415309
urothelial cell distribution E18.5 + 6d
wt__-Purm._P63_K5_E18+6d individual	control E18.5 #1	control E18.5 #2	control E18.5 #3	control E18.5 #4	control E18.5 #5	avarage control E18.5	standard deviation control E18.5
Luminal cells	0.104014	0.107143	0.16814	0.196398	0.0614425	0.127428	0.0541481
Intermediate cells	0.259926	0.107143	0.212332	0.313939	0.193495	0.217367	0.077269
Basal cells	0.643253	0.785714	0.619529	0.489663	0.745062	0.656644	0.116099
Pparg-cKO__ -Purm_P63_K5_E18+6d individual	Pparg-cKO E18.5 #1	Pparg-cKO E18.5 #2	Pparg-cKO E18.5 #3	Pparg-cKO E18.5 #4	Pparg-cKO E18.5 #5	avarage Pparg-cKO E18.5	standard deviation Pparg-cKO E18.5
Luminal cells	0.3232	0.283019	0.288288	0.191667	0.265487	0.270332	0.0487085
Intermediate cells	0.0564922	0.0377358	0.0765766	0.0166667	0.132743	0.0640429	0.0443577
Basal cells	0.620308	0.679245	0.635135	0.791667	0.60177	0.665625	0.0760472
wt__+Purm_P63_K5_E18+6d individual	control E18.5 #1	control E18.5 #2	control E18.5 #3	control E18.5 #4	control E18.5 #5	avarage control E18.5	standard deviation control E18.5
Luminal cells	0.166667	0.191667	0.153061	0.108892	0.0844828	0.140954	0.0435789
Intermediate cells	0.219298	0.233333	0.173469	0.248819	0.135632	0.20211	0.0466144
Basal cells	0.614035	0.575	0.673469	0.64229	0.779885	0.656936	0.0777148
Pparg-cKO __+Purm_P63_K5_E18+6d individual	Pparg-cKO E18.5 #1	Pparg-cKO E18.5 #2	Pparg-cKO E18.5 #3	Pparg-cKO E18.5 #4	Pparg-cKO E18.5 #5	avarage Pparg-cKO E18.5	standard deviation Pparg-cKO E18.5
Luminal cells	0.1875	0.288499		0.246377	0.30353	0.256476	0.0519591
Intermediate cells	0.1	0.164538		0.144928	0.103064	0.128132	0.0317663
Basal cells	0.7125	0.546963		0.608696	0.593407	0.615391	0.0698586
