# Supplementary material for: PPARG contributes to urothelial integrity in the murine ureter by activating the expression of Shh and superficial cell-specific genes
Source: Development. 2025 Apr 17;152(8):dev204324. doi: 10.1242/dev.204324 (PMC12045629; doi:10.1242/dev.204324)
Supplement: Table S16. — Genes with increased expression in microarrays of P0 Pparg-cKO ureters cultured for 8 days. [file develop-152-204324-TableS16.xlsx]

## Sheet: Table S16
	Table S16. Genes with increased expression in microarrays of P0 Pparg-cKO ureters cultured for 8 days.
	Shown are the rank, the gene symbol, the intensity of the two control and mutant ureter samples, the individual and the average (avg) fold change (FC).
						Pparg-cKO,DMSO / control, DMSO
		Intensities				Fold change (FC)
Rank	Gene Symbol	control 1	mutant 1	control 2	mutant 2	FC1	FC2	avgFC
1	Sprr2d	46.3006	265.594	15	14935.7	5.73631	995.712	500.724
2	Sprr2h	32.0901	138.6	15.4699	5960.82	4.31909	385.317	194.818
3	Prm1	15	1717.37	15	1412.46	114.492	94.1641	104.328
4	Lor	144.988	328.462	135.711	18513.3	2.26545	136.418	69.3416
5	Msln	66.4986	5383.33	72.2554	3830.87	80.9541	53.0184	66.9863
6	Krt16	418.665	647.958	196.152	23133	1.54768	117.934	59.741
7	Krt6b	171.62	354.056	137.206	13557.3	2.06302	98.8098	50.4364
8	Dsc1	15	387.69	15	1040.91	25.846	69.3942	47.6201
9	Cldn3	117.169	1297.72	15.666	1247.86	11.0756	79.6542	45.3649
10	Gabrp	23.2433	1276.77	25.7345	831.439	54.9304	32.3083	43.6194
11	Serpinb11	46.5203	1208.74	20.7564	1236.63	25.983	59.5785	42.7807
12	Krt17	44.3913	325.729	15	1164.31	7.33767	77.6207	42.4792
13	Apela	41.0352	643.813	15	883.496	15.6893	58.8997	37.2945
14	Nphs2	29.1196	1509.06	70.9563	1460.47	51.823	20.5827	36.2028
15	Cdh16	390.546	2808.25	42.4992	2515.38	7.19058	59.1865	33.1885
16	2310007B03Rik	15	488.081	15	475.679	32.5387	31.7119	32.1253
17	Lypd2	133.153	4970.5	126.7	3307.29	37.3293	26.1033	31.7163
18	1810046K07Rik	15	541.697	15	388.221	36.1131	25.8814	30.9973
19	Mmp7	16.4105	678.768	15	245.811	41.3619	16.3874	28.8746
20	Clic3	22.5368	423.451	18.3002	638.595	18.7894	34.8955	26.8424
21	Foxi1	15	436.554	15	364.02	29.1036	24.268	26.6858
22	Kcnq1	119.83	2893.28	96.6712	2260.14	24.1449	23.3797	23.7623
23	Gng13	15	412.329	15	278.85	27.4886	18.59	23.0393
24	Tac2	298.585	2157.94	77.2083	2873.96	7.22725	37.2234	22.2253
25	Lrrc26	170.955	2812.94	125.142	2549.75	16.4543	20.3748	18.4146
26	Calml3	25.7028	102.478	21.3778	689.827	3.98705	32.2683	18.1277
27	Gnat3	15	305.438	15	225.066	20.3626	15.0044	17.6835
28	Pglyrp1	58.1764	301.428	15.8353	475.605	5.18128	30.0344	17.6079
29	Eddm3b	29.7245	575.87	22.8698	323.348	19.3735	14.1387	16.7561
30	Rnf186	712.483	6340.34	256.636	6126.64	8.89893	23.8729	16.3859
31	Gnb3	15	276.568	15	213.291	18.4378	14.2194	16.3286
32	Pnliprp1	15	358.427	15	129.564	23.8951	8.63757	16.2663
33	Aoc1	159.74	492.676	32.2401	911.649	3.08423	28.2768	15.6805
34	Slc14a2	47.2919	130.783	15.1379	426.956	2.76545	28.2045	15.485
35	Spink8	45.0609	647.13	23.9578	373.509	14.3612	15.5903	14.9757
36	Serpinb10	20.8334	220.394	15	264.615	10.5789	17.641	14.1099
37	Tmem27	257.27	454.704	15	393.021	1.76742	26.2014	13.9844
38	Sult1c2	15	239.324	15	172.979	15.9549	11.5319	13.7434
39	Vsig1	47.5848	463.181	29.6634	507.434	9.73381	17.1064	13.4201
40	Hepacam2	15	221.862	15	170.254	14.7908	11.3503	13.0705
41	Kif12	48.494	379.275	15	270.136	7.82109	18.0091	12.9151
42	Hsd3b2	15	171.223	15	200.23	11.4149	13.3487	12.3818
43	Habp2	35.7706	290.89	18.1355	277.454	8.13209	15.299	11.7155
44	Dpp4	64.6634	337.442	15	258.43	5.21844	17.2286	11.2235
45	Pdzk1	38.222	429.824	28.7821	300.677	11.2455	10.4467	10.8461
46	Tspan1	1010.08	5295.57	408.4	6445.06	5.24271	15.7812	10.512
47	Slc34a2	15	110.338	15	194.651	7.35588	12.9767	10.1663
48	Avil	32.1721	240.289	15.9502	203.629	7.46884	12.7665	10.1177
49	Ovol3	15	149.933	15	115.392	9.99552	7.69277	8.84415
50	Cwh43	62.5799	314.189	34.458	433.53	5.02061	12.5814	8.80101
51	Umod	27.8141	135.958	15	186.026	4.88809	12.4017	8.64491
52	Rgs13	153.627	1384.09	95.2375	745.18	9.00943	7.82444	8.41693
53	Tmem213	15	124.064	15	127.116	8.27093	8.47439	8.37266
54	Gm609	15	144.746	15	105.161	9.64972	7.01075	8.33023
55	Arhgef38	15	142.467	15	105.301	9.49777	7.02007	8.25892
56	Lrrn1	108.176	1016.89	121.442	813.958	9.40032	6.70243	8.05138
57	Clic5	69.8214	387.874	50.9454	518.79	5.55523	10.1833	7.86924
58	Defa-rs2	60.8287	262.58	31.3501	340.176	4.31671	10.8509	7.5838
59	Tnfsf10	81.0248	583.324	98.5573	779.658	7.19932	7.91071	7.55501
60	Bcl2l15	193.031	345.073	80.9811	1075.48	1.78766	13.2806	7.53412
61	Pde8b	143.689	957.46	122.945	1019.67	6.66342	8.29365	7.47853
62	Adgrf1	15	115.408	15	108.67	7.69384	7.24464	7.46924
63	Fxyd4	1035.36	4015.98	353.197	3763.36	3.87884	10.6551	7.26698
64	A_55_P2089219	41.0465	326.361	38.3932	246.198	7.951	6.41254	7.18177
65	C86695	82.1699	348.765	36.725	367.761	4.24444	10.0139	7.12918
66	Clca1	1077.16	6013.07	1685.78	13679	5.58232	8.11434	6.84833
67	Npnt	25.8009	159.844	18.7623	137	6.1953	7.30187	6.74858
68	Rassf9	64.3039	407.3	48.43	345.143	6.33398	7.12663	6.73031
69	Srcin1	49.2032	491.625	112.476	389.044	9.99173	3.45889	6.72531
70	2210011C24Rik	65.8259	326.762	28.5028	241.428	4.96403	8.47035	6.71719
71	Plekhs1	68.6951	359.146	59.3033	446.548	5.22811	7.5299	6.37901
72	TC1605611	552.381	5410.3	1189.22	3132.97	9.79451	2.63447	6.21449
73	Bmx	41.1848	275.773	37.6107	213.488	6.69599	5.67624	6.18611
74	Kcnj16	95.1852	335.039	49.776	440.412	3.51986	8.84788	6.18387
75	Defb1	309.895	599.964	68.0846	662.367	1.93603	9.7286	5.83231
76	Sostdc1	52.2315	180.454	43.6615	334.952	3.45488	7.67156	5.56322
77	Pax8	241.163	1286.25	158.09	857.645	5.33351	5.42503	5.37927
78	Sh2d7	26.3831	158.344	26.9245	120.057	6.0017	4.45901	5.23036
79	Akr1c19	33.8679	120.454	19.2912	132.045	3.55658	6.84481	5.20069
80	Edn1	47.6397	118.926	15.7901	123.26	2.49636	7.80612	5.15124
81	Upk3bl	991.032	4595.9	656.966	3675.17	4.63748	5.59416	5.11582
82	Dcdc2a	52.2123	113.806	31.5603	242.456	2.17968	7.6823	4.93099
83	Gm11545	162.845	409.361	93.0327	671.836	2.5138	7.22151	4.86765
84	Pkp1	866.574	1852.64	679.498	5098.47	2.13789	7.50329	4.82059
85	Krt75	56.2736	248.067	56.0331	292.332	4.40822	5.21713	4.81268
86	Rab17	43.4795	241.385	41.7945	167.624	5.55171	4.01067	4.78119
87	Nebl	23.8324	146.131	46.4603	150.447	6.13163	3.23818	4.68491
88	Hnf4a	99.1706	164.252	26.0913	201.019	1.65626	7.70445	4.68036
89	Limch1	214.998	1000.55	228.735	1057.93	4.65376	4.62513	4.63944
90	Gm684	165.338	689.56	139.113	665.73	4.17061	4.78552	4.47807
91	1700024P16Rik	93.5499	497.744	83.1002	300.262	5.32063	3.61325	4.46694
92	Agr2	128.383	543.27	113.858	521.439	4.23165	4.57972	4.40568
93	Vnn1	211.029	1127.87	272.42	937.909	5.34462	3.44288	4.39375
94	Gm42102	388.872	1521.98	422.914	2044.13	3.91383	4.83343	4.37363
95	Edaradd	130.34	584.82	142.996	603.142	4.48687	4.21789	4.35238
96	H2-Ab1	431.786	935.876	135.882	880.055	2.16745	6.47664	4.32205
97	2010007H06Rik	29.3576	187.292	49.958	106.843	6.37966	2.13866	4.25916
98	Fut1	32.307	129.158	24.3261	100.5	3.99782	4.13137	4.0646
99	Hpn	292.192	1092.38	203.917	873.967	3.73857	4.2859	4.01223
100	Rhpn2	169.154	722.318	174.176	651.097	4.27018	3.73816	4.00417
101	Tmem132c	184.496	777.998	165.904	626.134	4.21689	3.77408	3.99548
102	1700038P13Rik	110.286	556.251	124.471	366.439	5.04372	2.94398	3.99385
103	Stra6	227.09	714.742	74.957	359.216	3.14739	4.7923	3.96985
104	Pou3f1	126.758	191.992	128.846	806.676	1.51463	6.2608	3.88772
105	Tinag	97.5286	262.611	44.3593	225.434	2.69265	5.08201	3.88733
106	H2-Aa	327	754.549	111.839	600.564	2.30749	5.36989	3.83869
107	Dsc2	1776.96	5881.3	1478.86	6389.74	3.30975	4.32071	3.81523
108	Krt4	110.967	390.288	84.6384	345.402	3.51716	4.08091	3.79904
109	Reg1	191.222	733.069	159.441	586.056	3.8336	3.67568	3.75464
110	Cutal	64.3985	221.948	47.8113	193.818	3.44648	4.05381	3.75014
111	Dact2	47.4	126.589	33.2128	158.39	2.67066	4.76895	3.71981
112	Slc16a12	388.675	1452.41	393.924	1418.89	3.73682	3.60193	3.66938
113	Ptgds	79.0111	266.891	33.2069	125.625	3.37789	3.78311	3.5805
114	Defa-rs10	50.14	117.082	24.1638	115.712	2.3351	4.78864	3.56187
115	Rprm	801.973	2594.79	647.388	2511.83	3.23551	3.87995	3.55773
116	Gm32819	110.419	553.711	161.59	314.007	5.01464	1.94324	3.47894
117	Muc20	79.2656	225.158	63.2098	259.505	2.84055	4.10546	3.47301
118	Ctnnd2	100.816	433.448	118.514	310.115	4.29941	2.6167	3.45805
119	Gprc5a	427.358	1176.43	291.138	1206.06	2.75279	4.14256	3.44767
120	Cdh6	119.243	243.391	71.4736	341.602	2.04113	4.77941	3.41027
121	Hoxd3	438.686	2079.41	603.725	1250.1	4.74009	2.07064	3.40537
122	Spib	114.948	296.8	47.1674	193.679	2.58204	4.10621	3.34412
123	Krt78	171.57	483.109	194.526	741.121	2.8158	3.80988	3.31284
124	Kctd14	106.244	349.076	86.3424	288.135	3.28561	3.33712	3.31137
125	Six2	69.042	149.851	36.3665	161.572	2.17044	4.44289	3.30666
126	Padi2	422.076	922.498	256.313	1125.75	2.18562	4.39208	3.28885
127	Irx3	197.015	356.464	150.316	715.345	1.80933	4.75893	3.28413
128	Sox11	166.567	502.869	209.756	730.32	3.01902	3.48176	3.25039
129	Pdzk1ip1	536.18	1347.38	344.53	1373.87	2.51293	3.98766	3.25029
130	Gipc2	582.524	1520.03	481.059	1846.41	2.60939	3.83823	3.22381
131	Notumos	155.551	505.497	164.802	522.403	3.24971	3.16989	3.2098
132	Ceacam2	267.419	908.466	311.414	931.595	3.39717	2.9915	3.19433
133	Trpm5	38.5869	158.98	53.562	121.301	4.12005	2.26468	3.19237
134	Cadps	92.9295	407.467	198.951	391.214	4.38469	1.96638	3.17554
135	Cpm	107.792	344.236	122.274	384.68	3.19352	3.14605	3.16978
136	Zfp185	519.055	1766.31	662.053	1939.12	3.40292	2.92896	3.16594
137	Hoxb3	181.18	765.823	263.104	541.755	4.22686	2.05909	3.14297
138	Nox4	66.0844	160.344	44.9376	172.612	2.42635	3.84115	3.13375
139	Scx	57.8981	164.218	42.9006	147.17	2.83633	3.43047	3.1334
140	Hist3h2ba	90.5724	332.409	119.543	306.931	3.67009	2.56753	3.11881
141	Podxl	185.003	492.124	128.781	454.849	2.66009	3.53195	3.09602
142	Lrrc4	85.6563	349.766	136.529	284.813	4.08337	2.0861	3.08474
143	Esr1	40.8009	118.245	49.2679	160.82	2.89809	3.2642	3.08114
144	Elf5	155.971	379.915	133.503	490.908	2.4358	3.67713	3.05646
145	Atp2a3	104.281	352.734	91.5083	246.114	3.38252	2.68953	3.03602
146	Ovol1	68.2907	145.17	78.4224	309.138	2.12576	3.94196	3.03386
147	Fam83e	313.794	1029.55	349.989	936.543	3.28098	2.67592	2.97845
148	Ap1s3	2210.81	7417.99	2652.01	6772.73	3.35532	2.5538	2.95456
149	Prr15	571.643	1216.58	357.174	1336.58	2.12822	3.74211	2.93516
150	Gm14207	140.801	375.615	97.1156	309.663	2.66771	3.1886	2.92816
151	Fam89a	414.8	898.581	288.689	1056.14	2.1663	3.6584	2.91235
152	Cmtm8	137.846	263.41	69.8348	268.267	1.91091	3.84145	2.87618
153	Ly6g6d	70.9046	224.239	66.0949	165.155	3.16254	2.49875	2.83065
154	Cyp4b1	63.0301	120.487	34.5469	129.059	1.91157	3.73575	2.82366
155	Myb	159.763	426.305	177.367	515.845	2.66835	2.90835	2.78835
156	Gm42035	1250.31	2824.96	928.947	3029.11	2.25941	3.2608	2.7601
157	Igdcc3	128.459	418.022	162.67	362.072	3.25413	2.2258	2.73996
158	Napsa	311.906	478.67	116.69	459.443	1.53466	3.93731	2.73599
159	Iqgap2	50.7928	162.951	73.8004	166.84	3.20815	2.2607	2.73443
160	Wif1	3382.03	5634.05	2072.62	7785.02	1.66588	3.75612	2.711
161	Tspan18	147.214	546.868	361.57	596.589	3.71477	1.64999	2.68238
162	Ppp1r1b	498.177	770.093	236.813	901.37	1.54582	3.80625	2.67604
163	Prr15l	200.142	539.124	166.743	443.158	2.69371	2.65772	2.67572
164	Gprc5c	1737.67	4713.65	1815.12	4787.53	2.71262	2.63758	2.6751
165	Irx1	105.435	204.305	57.0476	194.308	1.93774	3.40608	2.67191
166	Crym	161.43	497.275	136.82	308.239	3.08044	2.25288	2.66666
167	Sprr2g	12669.9	23883.7	7665.01	26289.1	1.88507	3.42975	2.65741
168	Gm41386	66.8865	122.706	30.7877	107.101	1.83454	3.47868	2.65661
169	Gjb2	2256.32	3896.97	1686.58	5929.4	1.72714	3.51564	2.62139
170	Fam46b	274.345	471.805	166.704	584.569	1.71975	3.50663	2.61319
171	Papln	127.558	243.425	92.9116	306.577	1.90835	3.29966	2.60401
172	Ttc36	87.9492	143.199	46.0322	164.498	1.6282	3.57353	2.60087
173	Bin2	62.0727	178.72	89.3667	202.458	2.8792	2.26548	2.57234
174	4930427A07Rik	148.889	243.205	69.9543	245.49	1.63346	3.50929	2.57138
175	Misp	157.832	393.061	156.108	413.475	2.49038	2.64865	2.56951
176	Cobl	564.158	1611.08	716.672	1628.85	2.85572	2.2728	2.56426
177	Npy1r	509.606	1052.28	303.776	929.699	2.06489	3.06047	2.56268
178	Palmd	137.761	289.55	101.757	305.317	2.10183	3.00043	2.55113
179	Afap1l1	803.878	1521.87	577.133	1836.09	1.89316	3.1814	2.53728
180	Mkrn2os	286.971	488.88	163.255	549.11	1.70359	3.36351	2.53355
181	Moxd1	3857.4	7903.15	3361.03	9950.2	2.04883	2.96046	2.50465
182	Plscr2	151.556	296.761	133.263	405.006	1.95809	3.03916	2.49863
183	Zbtb8b	188.815	432.483	177.592	479.758	2.29051	2.70147	2.49599
184	BC025446	566.654	1357.11	401.687	1033.83	2.39496	2.57372	2.48434
185	Lurap1	165.344	390.88	143.263	371.147	2.36404	2.59068	2.47736
186	Folr1	124.482	199.74	55.3369	184.798	1.60458	3.3395	2.47204
187	Fabp6	105.987	177.434	53.1273	173.249	1.67412	3.26102	2.46757
188	Tchh	200.679	552.542	239.774	520.999	2.75337	2.17288	2.46312
189	Gca	78.2614	221.756	82.2652	172.104	2.83352	2.09207	2.4628
190	Cadps2	113.382	292.951	128.407	298.609	2.58376	2.3255	2.45463
191	Alox12	242.108	616.816	247.728	580.541	2.54769	2.34347	2.44558
192	Plscr1	1718.92	3413.02	1277.05	3674.19	1.98556	2.8771	2.43133
193	Ankle1	324.23	842.705	436.273	982.724	2.5991	2.25254	2.42582
194	Grip1	217.261	613.231	290.202	578.748	2.82255	1.99429	2.40842
195	Dyrk3	338.966	654.168	254.137	727.972	1.92989	2.86448	2.39719
196	Nab2	37.3235	112.854	63.3395	110.631	3.02367	1.74663	2.38515
197	Fut9	228.175	525.094	234.634	576.44	2.30128	2.45676	2.37902
198	Haglr	69.237	153.708	55.6099	139.976	2.22002	2.5171	2.36856
199	Rph3al	225.181	534.196	178.882	421.876	2.37229	2.3584	2.36535
200	Lrmp	628.882	1386.4	484.371	1222.45	2.20455	2.52378	2.36417
201	Faah	102.353	243.212	114.898	267.023	2.37621	2.324	2.3501
202	Rab3b	144.245	457.495	246.644	376.329	3.17165	1.5258	2.34873
203	Ccdc3	691.48	1831.61	902.318	1811.05	2.64883	2.0071	2.32797
204	Slc35f3	185.445	430.847	181.323	422.238	2.32331	2.32865	2.32598
205	Wipf3	978.069	2539.74	984.049	2021.32	2.59669	2.05408	2.32539
206	S100g	118.912	245.231	49.9527	129.263	2.06229	2.58772	2.325
207	Xlr3b	316.253	968.689	258.169	402.338	3.06302	1.55843	2.31072
208	Smim6	715.38	1522.74	404.145	1007.24	2.12857	2.49228	2.31043
209	Ramp3	668.886	1138.71	542.014	1577.89	1.70241	2.91115	2.30678
210	Ushbp1	285.945	713.015	256.287	538.739	2.49354	2.10209	2.29781
211	Plch1	476.637	876.869	377.454	1030.9	1.8397	2.7312	2.28545
212	Dach2	147.35	321.485	119.572	282.325	2.18178	2.36112	2.27145
213	Atp6v1c2	61.3596	125.482	85.6397	213.868	2.04503	2.4973	2.27117
214	Cldn8	2117.28	5521.29	2583.91	4959.14	2.60773	1.91924	2.26349
215	Dusp2	1104.46	2337.36	806.421	1943.81	2.11629	2.41041	2.26335
216	Osr2	197.613	465.551	246.334	532.135	2.35587	2.16022	2.25805
217	Emx2	261.321	544.119	180.34	438.381	2.08218	2.43087	2.25652
218	Tgtp2	371.383	688.542	321.554	854.666	1.85399	2.65792	2.25596
219	Arl4c	1452.83	2989.65	1037.04	2527.89	2.05781	2.43761	2.24771
220	Celsr2	252.493	538.633	225.555	532.069	2.13326	2.35894	2.2461
221	Hoxd4	2956.32	8519.64	4392.38	7026.72	2.88184	1.59975	2.2408
222	Lin7a	286.33	564.087	272.531	678.837	1.97006	2.49086	2.23046
223	Cdh13	277.318	452.26	208.134	587.412	1.63084	2.82227	2.22655
224	Polr2l	487.709	925.978	410.45	1035.37	1.89863	2.52253	2.21058
225	Col7a1	1053.16	1881.82	904.75	2382.74	1.78682	2.63359	2.21021
226	Gcnt1	324.189	602.227	381.275	968.443	1.85764	2.54001	2.19883
227	Naip6	201.946	463.365	204.45	425.097	2.2945	2.07923	2.18686
228	Tmem255a	76.6825	219.048	110.156	166.797	2.85656	1.51419	2.18537
229	Efnb2	3000.54	6187.75	2574.82	5922.32	2.06221	2.30009	2.18115
230	Spin2c	621.679	1219.54	520.543	1249.32	1.96169	2.40003	2.18086
231	Lgr5	642.358	1539.58	693.758	1362.36	2.39676	1.96374	2.18025
232	Morn2	288.539	598.113	236.505	534.77	2.0729	2.26114	2.16702
233	Prn	167.532	336.391	156.119	362.259	2.00793	2.32041	2.16417
234	Dgki	73.8277	191.174	98.2659	168.562	2.58946	1.71537	2.15241
235	Ephx4	55.3854	128.959	63.0231	124.031	2.3284	1.96802	2.14821
236	Itgb6	167.665	454.734	251.626	396.108	2.71216	1.57419	2.14317
237	Tgfb2	1239.96	3157.39	1965.28	3406.72	2.54636	1.73345	2.13991
238	Chrnb1	117.269	259.607	106.62	219.676	2.21377	2.06036	2.13707
239	Nr4a2	281.67	760.881	367.967	575.536	2.70132	1.5641	2.13271
240	Ano9	547.113	1280.65	666.133	1282.06	2.34074	1.92463	2.13269
241	Eva1c	523.929	1005.92	345.041	796.937	1.91996	2.30969	2.11483
242	ENSMUST00000103679	296.374	758.635	262.464	434.715	2.55972	1.65629	2.108
243	Itih2	311.437	734.408	295.461	547.953	2.35813	1.85457	2.10635
244	Bcl2	159.199	417.353	237.848	375.83	2.62158	1.58013	2.10085
245	Dusp10	478.685	786.914	410.069	1048.45	1.64391	2.55676	2.10033
246	Esco2	368.169	593.263	343.828	886.673	1.61139	2.57883	2.09511
247	Inpp5j	189.767	494.848	212.444	336.066	2.60766	1.5819	2.09478
248	Kcnj2	43.2106	111.742	64.0659	101.905	2.58599	1.59062	2.0883
249	Abcc8	65.4897	112.776	44.9361	109.781	1.72205	2.44306	2.08255
250	Igsf9	891.135	2005.71	1091.12	2084.83	2.25074	1.91071	2.08073
251	Hoxb9	1535.54	3180.58	1532.12	3163.92	2.07131	2.06506	2.06818
252	Neurl3	361.963	584.397	206.944	519.016	1.61452	2.50801	2.06126
253	Tesc	162.789	385.15	131.273	228.6	2.36594	1.7414	2.05367
254	Ly6g6e	224.731	427.876	214.313	471.482	1.90394	2.19997	2.05196
255	Dhx58	192.853	354.77	161.768	365.67	1.83959	2.26046	2.05003
256	Camsap3	56.2109	129.371	69.4764	124.894	2.30153	1.79765	2.04959
257	ENSMUST00000118082	117.779	180.513	76.0699	192.942	1.53264	2.53638	2.03451
258	Cbfa2t3	144.958	244.201	113.552	270.642	1.68464	2.38341	2.03403
259	Slc39a8	317.525	511.639	233.794	572.293	1.61134	2.44785	2.02959
260	Car6	221.943	404.464	169.91	373.465	1.82237	2.19802	2.0102
261	Ephb1	217.046	340.068	134.004	328.526	1.5668	2.45161	2.00921
262	Eya2	2048.01	3856.95	2000.18	4242.03	1.88327	2.12083	2.00205
263	Slc40a1	6813.04	12306	5216.71	11440.4	1.80625	2.19302	1.99963
264	Gimap8	149.147	250.175	106.319	246.433	1.67736	2.31786	1.99761
265	Ly6g	996.176	1585.68	525.125	1258.31	1.59177	2.3962	1.99398
266	Slc12a2	6551.07	12586.8	6411.38	13214.4	1.92134	2.06109	1.99122
267	Slc44a4	709.509	1389.73	724.585	1461.57	1.95872	2.01711	1.98792
268	Mtmr14	86.4181	200.622	115.649	189.447	2.32152	1.63812	1.97982
269	Fam221a	145.253	231.711	103.837	242.556	1.59522	2.33593	1.96558
270	Sox7	653.145	1031.22	441.627	1032.92	1.57885	2.3389	1.95887
271	Slc17a9	309.165	584.402	250.238	507.182	1.89026	2.0268	1.95853
272	Nup210	519.35	908.098	479.729	1039.93	1.74853	2.16775	1.95814
273	Card10	390.914	710.198	298.008	623.995	1.81676	2.09388	1.95532
274	Gatc	406.185	935.565	712.217	1134.54	2.3033	1.59297	1.94814
275	Ppm1j	110.733	174.1	68.6957	158.003	1.57225	2.30004	1.93614
276	Tnfrsf11b	255.318	432.753	134.846	292.411	1.69496	2.16848	1.93172
277	Ipo11	85.1694	176.308	56.5475	101.294	2.07008	1.79131	1.9307
278	Scin	242.307	383.971	150.933	343.36	1.58464	2.27491	1.92978
279	Stc1	794.957	1593.71	769.985	1425.19	2.00477	1.85094	1.92785
280	Lmcd1	785.851	1640.32	793.406	1394.12	2.08732	1.75713	1.92222
281	Cxadr	343.61	530.583	209.742	481.841	1.54414	2.2973	1.92072
282	Gimap6	339.643	629.31	195.056	387.75	1.85286	1.98789	1.92038
283	Hist1h2ak	1182.98	1896.58	1407.21	3132.55	1.60322	2.22607	1.91465
284	Pcdh20	73.6733	158.728	81.7894	135.93	2.15449	1.66195	1.90822
285	Ccm2l	109.717	226.776	81.5149	142.085	2.06691	1.74305	1.90498
286	Spns2	819.223	1386.3	689.24	1451.7	1.69221	2.10624	1.89923
287	Kdr	660.757	1127.33	483.145	1007.78	1.70612	2.08587	1.89599
288	Glrb	110.831	207.667	99.3094	190.438	1.87373	1.91762	1.89568
289	Lgi3	170.925	364.416	137.163	225.941	2.13202	1.64724	1.88963
290	Scnn1a	140.396	248.929	134.836	269.558	1.77305	1.99914	1.8861
291	Pttg1	86.0097	154.515	98.2181	192.12	1.79648	1.95605	1.87627
292	Tox	101.701	192.18	111.46	207.412	1.88966	1.86086	1.87526
293	Capsl	394.316	689.694	278.983	558.197	1.74909	2.00082	1.87496
294	Tmem45b	3996.32	8052.78	3780.01	6477.55	2.01505	1.71363	1.86434
295	Fgfr4	249.728	421.385	257.81	523.973	1.68737	2.0324	1.85989
296	Eaf2	5347.99	8652.69	4795.83	10034.3	1.61793	2.0923	1.85511
297	Anxa9	143.388	304.179	162.762	258.145	2.12137	1.58603	1.8537
298	Ndc80	549.094	841.538	593.724	1280.16	1.53259	2.15616	1.84437
299	2700099C18Rik	180.413	298.23	193.654	393.868	1.65304	2.03388	1.84346
300	Rgs3	130.658	203.374	101.595	214.349	1.55653	2.10983	1.83318
301	Nap1l2	175.926	285.707	158.498	322.237	1.62401	2.03306	1.82854
302	Cytip	312.767	486.787	219.026	458.54	1.55639	2.09355	1.82497
303	Ntm	85.4047	171.309	127.754	210.025	2.00585	1.64398	1.82492
304	Cracr2b	252.402	387.376	171.887	363.394	1.53476	2.11414	1.82445
305	Gadd45b	2191.81	4221.8	2442.69	4157.76	1.92618	1.70212	1.81415
306	Hoxb5os	463.35	837.766	402.636	728.639	1.80806	1.80967	1.80887
307	Tnfrsf19	4046.14	7922.83	4421.34	7258.45	1.95812	1.64169	1.7999
308	2810408A11Rik	258.464	477.527	270.822	474.529	1.84756	1.75218	1.79987
309	Sfrp2	8619.27	13812.4	8129.04	16190	1.60251	1.99163	1.79707
310	Nrip2	113.13	190.57	106.779	203.371	1.68452	1.9046	1.79456
311	Trp53i11	54.2303	109.853	86.7555	135.427	2.02568	1.56101	1.79335
312	Mex3b	193.085	346.468	222.303	395.087	1.79438	1.77725	1.78582
313	A_55_P2097840	914.616	1566.42	846.938	1573.01	1.71265	1.8573	1.78497
314	Zbtb7c	87.55	166.46	115.982	192.283	1.90131	1.65787	1.77959
315	Gm53	111.739	215.07	102.531	167.226	1.92475	1.63098	1.77787
316	Hoxb5	156.544	308.955	175.495	277.651	1.9736	1.5821	1.77785
317	Pstpip2	78.4016	149.106	81.6859	133.992	1.90182	1.64033	1.77108
318	Rad54b	319.719	567.685	377.511	666.164	1.77557	1.76462	1.7701
319	Dapk2	205.127	317.258	122.25	243.107	1.54664	1.9886	1.76762
320	Ccdc148	676.83	1145.26	436.28	802.471	1.69209	1.83935	1.76572
321	Hist1h2ao	7960.11	12570	9901.07	19240.4	1.57912	1.94326	1.76119
322	Ltb	438.823	692.726	208.787	405.648	1.5786	1.94288	1.76074
323	Ptpn14	74.4375	118.709	57.0989	109.989	1.59475	1.92629	1.76052
324	Ablim3	133.533	242.19	100.182	169.527	1.8137	1.6922	1.75295
325	Dclk1	102.565	167.1	73.9664	138.601	1.62921	1.87384	1.75153
326	Wnt6	383.396	671.726	363.713	634.185	1.75204	1.74364	1.74784
327	Klc3	891.576	1344.99	755.161	1493.69	1.50855	1.97798	1.74326
328	Unc13b	1342.88	2640.35	1639.2	2490.75	1.96618	1.51949	1.74283
329	Cyb5r2	86.4214	145.692	78.5792	141.415	1.68583	1.79965	1.74274
330	Tfcp2l1	100.795	194.126	114.366	177.573	1.92594	1.55267	1.73931
331	A_55_P1957080	328.154	554.969	314.11	561.396	1.69118	1.78726	1.73922
332	Ccdc129	254.212	485.31	253.673	394	1.90908	1.55318	1.73113
333	1700056E22Rik	227.979	358.988	172.632	325.642	1.57466	1.88634	1.7305
334	Pde9a	561.05	926.288	509.367	921.211	1.65099	1.80854	1.72976
335	Clu	28452.6	45110.3	27294.7	51002.1	1.58546	1.86857	1.72701
336	Mboat1	3262.32	5386.37	2911.5	5243.25	1.65109	1.80088	1.72598
337	Axin2	272.982	525.022	299.577	453.691	1.92329	1.51444	1.71886
338	Lurap1l	2469.6	4317.93	2370.98	3967.38	1.74843	1.67331	1.71087
339	Sptbn2	165.161	269.301	170.349	304.588	1.63054	1.78802	1.70928
340	Kank4	222.808	345.274	117.653	219.871	1.54965	1.86881	1.70923
341	Cldn23	178.879	330.87	185.508	290.795	1.84969	1.56756	1.70862
342	Cep55	99.3688	154.754	103.392	192.147	1.55737	1.85842	1.70789
343	Shisa2	392.083	684.79	364.406	606.799	1.74654	1.66517	1.70586
344	Lbh	793.526	1471.52	664.334	1023.34	1.85441	1.5404	1.6974
345	Apold1	143.708	221.573	73.8933	135.838	1.54183	1.8383	1.69006
346	Sstr1	71.8857	121.056	75.7812	128.211	1.68401	1.69185	1.68793
347	Notum	2928	5256.53	3790.16	5990.19	1.79526	1.58046	1.68786
348	Plxdc1	174.261	298.356	173.349	286.562	1.71212	1.65309	1.68261
349	Rnf43	1939.9	3607.75	2047.57	3080.13	1.85976	1.50429	1.68203
350	Samd9l	1328.99	2268.4	1506.58	2495.35	1.70686	1.65631	1.68158
351	Abhd2	163.251	251.128	138.236	250.526	1.53829	1.81231	1.6753
352	Troap	150.878	228.331	176.737	322.41	1.51335	1.82424	1.66879
353	Ascl2	249.197	419.486	218.325	360.77	1.68335	1.65245	1.6679
354	Gm4907	575.013	870.431	511.677	931.611	1.51376	1.8207	1.66723
355	Slitrk4	95.6498	165.088	129.492	208.23	1.72597	1.60806	1.66701
356	Cyfip2	1155.19	1990.71	1397.57	2236.58	1.72327	1.60034	1.6618
357	Ocln	220.598	356.722	181.991	308.871	1.61707	1.69717	1.65712
358	Wnt4	1659.48	2581.2	1521.18	2672.45	1.55543	1.75683	1.65613
359	Trim2	513.318	883.804	547.55	865.848	1.72175	1.58131	1.65153
360	Cbx2	697.85	1175.59	721.969	1167.18	1.68458	1.61667	1.65063
361	Mal2	4861.01	8099.84	4882.09	7938.83	1.66629	1.62611	1.6462
362	Phlda2	133.616	207.185	92.9598	161.832	1.55059	1.74088	1.64574
363	Gja4	206.831	344.202	156.49	253.361	1.66417	1.61902	1.6416
364	Flrt1	383.02	622.175	470.144	776.527	1.62439	1.65168	1.63804
365	Dsp	82.3522	136.774	123.927	199.128	1.66085	1.60681	1.63383
366	Slc9a7	634.431	1056.82	652.023	1038.46	1.66577	1.59268	1.62923
367	A_55_P1997581	109.649	167.045	97.9899	169.43	1.52346	1.72906	1.62626
368	Chn2	332.95	550.807	325.41	519.96	1.65432	1.59786	1.62609
369	Unc5c	182.085	291.208	182.968	300.61	1.5993	1.64296	1.62113
370	Dna2	319.892	520.193	306.639	493.818	1.62615	1.61042	1.61829
371	Nasp	753.761	1253.51	835.875	1313.68	1.66301	1.57162	1.61732
372	Fras1	534.894	814.399	524.467	896.714	1.52254	1.70976	1.61615
373	Arhgef19	1419.08	2237.1	1531.63	2515.81	1.57644	1.64257	1.60951
374	Arrdc1	1354.48	2290.6	1277.77	1936.37	1.69113	1.51543	1.60328
375	Ifi44	89.7202	150.48	151.028	230.447	1.67721	1.52585	1.60153
376	Parp8	1315.53	2125.71	1249.78	1978.22	1.61586	1.58285	1.59936
377	Mpped2	499.246	795.446	556.65	887.873	1.59329	1.59503	1.59416
378	Lepr	70.8043	106.817	72.9145	121.721	1.50862	1.66937	1.589
379	F730043M19Rik	120.971	184.063	107.179	177.038	1.52155	1.65179	1.58667
380	Wnt7b	235.049	366.402	221.886	357.525	1.55883	1.6113	1.58506
381	Ddit4l	583.659	889.308	531.673	874.138	1.52368	1.64413	1.5839
382	Ccdc112	69.8292	110.37	66.629	105.735	1.58058	1.58692	1.58375
383	Zfp599	187.213	288.812	161.359	261.987	1.5427	1.62363	1.58316
384	4930426L09Rik	131.327	210.998	139.465	216.96	1.60666	1.55566	1.58116
385	1700028J19Rik	193.244	316.666	199.395	303.62	1.63868	1.52271	1.58069
386	Fam149a	1210.32	1844.91	1235.12	1997.04	1.52432	1.61688	1.5706
387	Fam171a2	252.303	390.122	287.759	457.013	1.54624	1.58818	1.56721
388	Arhgef39	625.118	993.567	838.766	1289.09	1.58941	1.53689	1.56315
389	Pram1	221.627	349.952	210.375	323.658	1.57901	1.53848	1.55875
390	Frk	677.703	1068.81	681.685	1046.16	1.5771	1.53467	1.55589
391	Smim5	211.031	325.451	175.347	274.771	1.5422	1.56701	1.5546
392	A430105I19Rik	607.957	969.587	594.889	896.987	1.59483	1.50782	1.55132
393	Adgrg3	236.113	373.279	112.712	169.615	1.58093	1.50486	1.54289
394	Amot	845.905	1323.42	918.459	1385.64	1.56451	1.50866	1.53658
395	Wt1	380.564	579.944	441.667	679.194	1.52391	1.5378	1.53085
396	Gm15706	177.969	271.991	155.802	236.89	1.52831	1.52046	1.52438
397	Slc4a11	157.6	239.81	164.786	249.774	1.52164	1.51575	1.51869
398	Fgd3	1108.44	1683.09	1054.93	1586.81	1.51844	1.50418	1.51131
399	Slc31a2	1738.8	2611.3	1727.33	2609.52	1.50178	1.51073	1.50626
