# Supplementary material for: PPARG contributes to urothelial integrity in the murine ureter by activating the expression of Shh and superficial cell-specific genes
Source: Development. 2025 Apr 17;152(8):dev204324. doi: 10.1242/dev.204324 (PMC12045629; doi:10.1242/dev.204324)
Supplement: Table S17. — Genes with decreased expression in microarrays of P0 Pparg-cKO ureters cultured for 8 days. [file develop-152-204324-TableS17.xlsx]

## Sheet: Table S17
	Table S17. Genes with decreased expression in microarrays of P0 Pparg-cKO ureters cultured for 8 days.
	Shown are the rank, the gene symbol, the intensity of the two control and mutant ureter samples, the individual and the average (avg) fold change (FC).
						Pparg-cKO,DMSO / control, DMSO
		Intensities				Fold change (FC)
Rank	Gene Symbol	control 1	mutant 1	control 2	mutant 2	FC1	FC2	avgFC
1	Fgl1	1980.32	75.823	1020	46.3958	-26.1177	-21.9848	-24.0512
2	Ttr	515.808	20.6001	769.504	43.4779	-25.0391	-17.6987	-21.3689
3	Bpifb1	3769.32	134.875	1444.13	218.405	-27.9467	-6.61216	-17.2794
4	Fbp1	450.636	23.8882	254.106	25.6903	-18.8644	-9.89114	-14.3778
5	Krt20	4845.89	364.307	5912.68	404.485	-13.3016	-14.6178	-13.9597
6	Defb45	268.241	15	142.812	15	-17.8828	-9.52081	-13.7018
7	Plin5	323.419	15	180.971	33.1049	-21.5613	-5.4666	-13.5139
8	Cyp4f15	713.929	63.9376	1129.74	72.3447	-11.166	-15.616	-13.391
9	Pm20d1	185.112	15	178.646	15	-12.3408	-11.9097	-12.1253
10	Pla2g4c	1575.71	80.3904	831.641	195.996	-19.6007	-4.24316	-11.9219
11	Ubd	1185.86	62.1607	589.341	200.162	-19.0773	-2.94433	-11.0108
12	4932411E22Rik	108.883	15	218.866	15	-7.25885	-14.5911	-10.925
13	Otop3	192.975	15	126.445	17.8785	-12.865	-7.07245	-9.96871
14	Pck1	1694.24	165.547	2490.67	263.382	-10.2342	-9.45651	-9.84536
15	Tmprss11a	859.111	75.8291	726.598	92.9758	-11.3296	-7.81492	-9.57224
16	Ly6d	24869	1714.94	19479.7	5215.54	-14.5014	-3.73494	-9.11816
17	Igfbp2	817.701	98.831	1026.95	104.534	-8.27373	-9.8241	-9.04892
18	Adig	2394.14	303.182	2580.12	272.394	-7.8967	-9.47203	-8.68437
19	Shh	2101.31	274.554	1973.66	233.324	-7.65353	-8.45888	-8.0562
20	Marc1	296.427	31.4063	197.782	31.263	-9.43845	-6.32638	-7.88242
21	A530016L24Rik	193.641	34.0654	242.43	25.5712	-5.68438	-9.48061	-7.5825
22	Vsig2	14946.1	1714.13	12651.1	2008.21	-8.71932	-6.29969	-7.50951
23	Wfdc21	1322.26	101.399	585.618	309.452	-13.0401	-1.89244	-7.46628
24	Ldoc1	362.679	37.6631	186.219	36.4983	-9.62954	-5.10212	-7.36583
25	Slc47a1	302.398	51.2628	299.638	34.2352	-5.89898	-8.75233	-7.32565
26	4930426D05Rik	116.124	46.8868	190.011	16.1236	-2.4767	-11.7847	-7.13067
27	Gm10851	286.015	37.825	382.797	59.9206	-7.56153	-6.3884	-6.97496
28	Scd3	2493.24	359.978	5263.61	766.55	-6.9261	-6.86662	-6.89636
29	Sptssb	2108.99	306.689	1997.62	290.981	-6.87663	-6.86513	-6.87088
30	Ces1d	1221.2	338.998	2070.1	208.716	-3.60238	-9.91828	-6.76033
31	Fa2h	3191.28	417.282	2943.18	501.585	-7.64779	-5.86776	-6.75777
32	Bglap3	609.119	123.924	828.171	97.8795	-4.91526	-8.46113	-6.6882
33	Cidec	5873.45	970.457	7741.15	1098.72	-6.05225	-7.0456	-6.54893
34	9530036O11Rik	1654.54	268.066	1714.94	251.736	-6.17214	-6.81244	-6.49229
35	Thrsp	4274.13	1012.04	6978.88	797.084	-4.2233	-8.75551	-6.4894
36	Slc25a34	430.791	67.1093	318.404	49.1291	-6.41924	-6.48096	-6.4501
37	Retnla	1313.22	128.456	1151.57	450.629	-10.2231	-2.55548	-6.38931
38	Fbp2	272.588	35.7962	220.657	44.8469	-7.61498	-4.92024	-6.26761
39	Cmbl	5072.77	680.292	4086.93	824.611	-7.45675	-4.95619	-6.20647
40	S100a5	1213.1	168.327	992.971	191.264	-7.20678	-5.19164	-6.19921
41	Hsd17b2	564.929	118.594	773.182	101.367	-4.76354	-7.62756	-6.19555
42	Tshr	262.671	75.6354	394.686	44.832	-3.47285	-8.80366	-6.13825
43	Lmo1	4702.47	676.196	3940.3	766.248	-6.95431	-5.14233	-6.04832
44	Prap1	286.332	35.1152	185.322	47.8762	-8.15407	-3.87085	-6.01246
45	Klb	308.402	75.3629	527.543	66.9675	-4.09223	-7.8776	-5.98491
46	Adrb3	281.526	113.99	685.267	74.7121	-2.46974	-9.1721	-5.82092
47	Tusc5	505.07	66.0226	473.364	123.522	-7.64995	-3.83222	-5.74109
48	Acvr1c	335.235	75.1069	540.977	80.1808	-4.46344	-6.74697	-5.6052
49	1810020O05Rik	317.67	61.9701	412.211	68.6064	-5.12618	-6.00835	-5.56727
50	Ffar2	745.087	169.69	1101.92	175.637	-4.39086	-6.27386	-5.33236
51	2310002D06Rik	607.277	127.255	587.177	103.08	-4.77212	-5.69629	-5.23421
52	3830417A13Rik	100.387	22.2545	146.061	24.7355	-4.51086	-5.90493	-5.2079
53	8430408G22Rik	2391.22	563.88	3094.62	504.197	-4.24066	-6.13773	-5.18919
54	Clstn3	314.17	71.581	293.062	49.3537	-4.38902	-5.938	-5.16351
55	Nat8l	110.097	17.6896	141.497	36.1491	-6.22383	-3.91427	-5.06905
56	Pianp	2838	346.042	2096.52	1124.51	-8.20131	-1.86438	-5.03285
57	Orm1	324.737	71.1746	381.666	70.6641	-4.56254	-5.40112	-4.98183
58	Cox8b	9259.06	2516.63	9999.01	1602.91	-3.67916	-6.23802	-4.95859
59	Ankef1	216.249	74.0301	378.473	54.4986	-2.92109	-6.94464	-4.93286
60	Gpa33	2928.18	553.488	2154.78	504.012	-5.29041	-4.27526	-4.78284
61	Degs2	4542.89	745.78	3524.67	1033.99	-6.09147	-3.4088	-4.75014
62	Bglap2	501.317	142.194	624.207	104.618	-3.52558	-5.96651	-4.74604
63	Retn	15560	4556.73	18180	3042.32	-3.41474	-5.97569	-4.69521
64	Art3	235.264	82.2894	335.385	51.8435	-2.85899	-6.46918	-4.66409
65	Slc52a3	858.558	188.958	827.79	174.662	-4.54365	-4.73939	-4.64152
66	Hsd17b14	1582.22	318.832	1585.89	387.259	-4.96254	-4.09516	-4.52885
67	Gpt	2203.01	444.951	2036.31	499.64	-4.95113	-4.07556	-4.51334
68	Mrap	8307.31	1727.69	8855.53	2154.72	-4.80834	-4.10983	-4.45909
69	Ttll2	120.606	61.8912	235.641	33.932	-1.94868	-6.94449	-4.44659
70	B3galt2	555.582	200.075	856.848	140.699	-2.77687	-6.08992	-4.43339
71	Ces1f	1271.31	357.644	1982.27	373.942	-3.55466	-5.301	-4.42783
72	Lrg1	8680.27	1451.78	7513.05	2645.53	-5.97904	-2.83991	-4.40947
73	Cpb1	107.424	27.6805	109.531	22.3681	-3.88086	-4.89673	-4.3888
74	C730037M02Rik	276.093	50.9819	255.006	78.0191	-5.41551	-3.2685	-4.34201
75	Ephx2	1347	335.523	1822.81	394.258	-4.01463	-4.6234	-4.31901
76	Unc93a	418.316	152.784	765.181	131.304	-2.73795	-5.82755	-4.28275
77	Pcx	4848.12	1287.29	6748.41	1436.2	-3.76614	-4.69881	-4.23248
78	Syt16	587.433	131.404	435.087	110.648	-4.47043	-3.93218	-4.20131
79	Htatip2	1001.95	201.973	741.706	216.117	-4.96083	-3.43197	-4.1964
80	Baiap3	245.801	51.1214	259.152	72.3086	-4.80819	-3.58398	-4.19608
81	Orm2	276.291	64.9078	326.458	79.2248	-4.25666	-4.12065	-4.18866
82	Galnt6	2362.6	445.323	1840.23	613.275	-5.30536	-3.00066	-4.15301
83	St8sia6	2717.38	595.888	2170.92	582.301	-4.56022	-3.72817	-4.14419
84	Agpat9	2782.68	864.525	3360.14	672.909	-3.21874	-4.99345	-4.1061
85	Tdrp	365.854	93.5956	363.559	85.2006	-3.90888	-4.2671	-4.08799
86	Gm15411	195.796	43.9789	144.31	39.6245	-4.45203	-3.64193	-4.04698
87	Gpd1	17344.9	5296.73	22517.9	4764.65	-3.27465	-4.72603	-4.00034
88	Sult1a1	1192.93	598.424	1785.89	299.513	-1.99345	-5.96263	-3.97804
89	Rnf144b	879.412	212.725	831.223	226.874	-4.13404	-3.66381	-3.89892
90	Adamdec1	1912.33	704.373	1892.78	373.827	-2.71494	-5.06325	-3.8891
91	Acsl1	4254.15	1404.6	5614.61	1183.34	-3.02873	-4.74471	-3.88672
92	Xkrx	303.367	61.187	337.025	123.948	-4.95803	-2.71909	-3.83856
93	Wdr93	212.948	77.9899	272.863	55.6107	-2.73046	-4.90666	-3.81856
94	Aqp7	170.107	43.494	222.87	60.2722	-3.91105	-3.69772	-3.80438
95	Ibsp	1333.16	285.334	1170.52	399.296	-4.6723	-2.93146	-3.80188
96	Slc36a2	3396.07	1007.33	4520.82	1070.04	-3.37136	-4.2249	-3.79813
97	Aldh1a7	5731.4	1224.96	5101.9	1750.13	-4.67884	-2.91516	-3.797
98	Gm36028	100.398	28.7363	102.283	25.0784	-3.49376	-4.07852	-3.78614
99	Scd1	29083.6	5645.86	34693.2	14724.8	-5.15132	-2.3561	-3.75371
100	Ehhadh	794.836	228.187	924.69	230.897	-3.48326	-4.00477	-3.74402
101	Gm6904	373.821	76.6071	258.311	100.01	-4.87972	-2.58285	-3.73128
102	Ppp1r1a	151.177	80.6635	202.191	36.2056	-1.87417	-5.58452	-3.72935
103	Gsdmcl-ps	965.528	202.339	627.023	235.577	-4.77183	-2.66164	-3.71674
104	Pnpla3	219.069	73.4375	351.077	79.0712	-2.98307	-4.44001	-3.71154
105	Upk3b	2193.81	614.86	2634.05	699.473	-3.56798	-3.76576	-3.66687
106	Slc7a10	303.063	195.712	351.137	61.2661	-1.54852	-5.73135	-3.63993
107	Aldh3a1	404.67	79.3228	174.32	82.2913	-5.10156	-2.11833	-3.60994
108	Dnmt3l	7008.42	1404.14	4929.53	2213.13	-4.99125	-2.2274	-3.60933
109	Ces2b	510.814	112.461	374.369	143.05	-4.54213	-2.61704	-3.57959
110	Ly6k	1317.36	308.142	779.967	270.699	-4.27517	-2.8813	-3.57824
111	Rasd1	463.425	150.307	647.057	159.241	-3.08319	-4.06338	-3.57328
112	Lctl	272.224	61.9005	310.13	114.356	-4.39776	-2.71196	-3.55486
113	Plin1	2562.08	981.926	3802.48	869.113	-2.60924	-4.37513	-3.49218
114	Trpc3	311.196	135.149	413.026	90.2155	-2.30262	-4.57822	-3.44042
115	Sp6	244.215	56.8273	231.556	89.8155	-4.2975	-2.57813	-3.43782
116	Casq1	224.522	140.731	464.589	88.2543	-1.59539	-5.26421	-3.4298
117	Slc13a4	193.478	78.1091	227.567	51.9473	-2.47702	-4.38073	-3.42888
118	Mlxipl	426.346	236.221	952.275	192.635	-1.80486	-4.94342	-3.37414
119	ENSMUST00000166899	662.788	188.412	332.67	103.352	-3.51776	-3.21881	-3.36828
120	Lipe	1648.59	516.16	2322.2	657.69	-3.19394	-3.53085	-3.3624
121	Hcar1	234.284	84.6446	340.564	86.4143	-2.76785	-3.94106	-3.35446
122	Adam22	208.61	75.5588	237.553	62.3757	-2.7609	-3.80843	-3.28466
123	Paqr5	1788.25	570.942	1800.05	531.49	-3.13211	-3.38679	-3.25945
124	Adipoq	18340.1	7599.59	23223	5706.82	-2.4133	-4.06934	-3.24132
125	Gm6484	1706.08	808.401	2637.5	607.328	-2.11044	-4.34279	-3.22661
126	Sytl2	979.121	303.188	986.414	305.999	-3.22941	-3.22359	-3.2265
127	Sele	564.929	320.858	721.463	153.817	-1.76069	-4.69041	-3.22555
128	EU234054	1100.88	335.626	585.603	185.809	-3.28007	-3.15164	-3.21586
129	Sh3tc2	1343.74	433.192	1260.8	380.892	-3.10195	-3.31011	-3.20603
130	Sox6os	133.166	58.5297	159.553	38.7029	-2.27519	-4.12251	-3.19885
131	Adhfe1	597.608	215.711	913.509	257.089	-2.77041	-3.55328	-3.16185
132	Ffar4	1711.91	436.526	878.078	372.616	-3.92166	-2.35652	-3.13909
133	Snx31	315.858	119.651	346.379	95.8847	-2.63982	-3.61245	-3.12614
134	Hcar2	1044.48	291.48	1046.17	395.111	-3.58338	-2.64779	-3.11558
135	Kbtbd11	536.669	151.016	419.667	157.53	-3.55373	-2.66404	-3.10889
136	Pdk4	870.987	284.464	928.578	294.296	-3.06186	-3.15525	-3.10855
137	Homer2	317.509	96.9564	304.132	103.811	-3.27476	-2.92966	-3.10221
138	Tsku	308.413	90.6574	267.049	95.9201	-3.40196	-2.78408	-3.09302
139	Cidea	422.171	122.195	321.848	117.917	-3.45488	-2.72944	-3.09216
140	Unc5a	4303.11	1216.94	3668.48	1404.4	-3.53601	-2.61213	-3.07407
141	Mgst2	2725	626.553	1695.68	943.146	-4.3492	-1.7979	-3.07355
142	Pak6	162.208	43.9051	161.609	66.3653	-3.69452	-2.43514	-3.06483
143	Tmem56	479.709	178.36	493.142	146.542	-2.68956	-3.36519	-3.02737
144	Pla2r1	127.335	52.6904	143.934	39.9314	-2.41666	-3.60454	-3.0106
145	Ces2c	246.565	62.1673	167.896	81.8627	-3.96616	-2.05095	-3.00855
146	Saa3	10401.1	2589.07	4713.99	2374.46	-4.01732	-1.98529	-3.00131
147	9130409J20Rik	1491.57	504.101	1370.99	450.557	-2.95888	-3.04288	-3.00088
148	Aldh3b3	1940.44	545.753	2229.57	911.451	-3.55553	-2.44618	-3.00085
149	Sh3gl2	1043.51	558.223	1899.56	461.254	-1.86934	-4.11826	-2.9938
150	Aqp3	17525	5241.5	17723	6801.85	-3.34351	-2.60562	-2.97456
151	Adora1	324.024	122.438	458.843	141.948	-2.64644	-3.23247	-2.93946
152	Duoxa1	562.94	134.771	416.737	257.506	-4.17701	-1.61835	-2.89768
153	Extl1	137.035	56.1354	174.317	52.683	-2.44114	-3.3088	-2.87497
154	Mfsd4	1403.27	504.846	1490.99	505.958	-2.77959	-2.94687	-2.86323
155	Acss2	1535.18	591.543	2299.94	736.696	-2.59521	-3.12196	-2.85859
156	Nnmt	1726.81	617.398	2044.36	701.273	-2.79691	-2.91521	-2.85606
157	ENSMUST00000178312	6809.22	2474.32	4415.08	1516.08	-2.75195	-2.91217	-2.83206
158	Gsto2	636.659	199.481	514.828	209.275	-3.19157	-2.46006	-2.82581
159	Hs3st6	1121.34	329.727	966.246	431.265	-3.40082	-2.24049	-2.82066
160	Adtrp	693.468	233.594	543.915	205.073	-2.96869	-2.6523	-2.8105
161	Hp	29615.4	8084.72	29828.1	15330.4	-3.66313	-1.94569	-2.80441
162	Itih4	1421.49	656.233	2668.8	775.281	-2.16614	-3.44237	-2.80425
163	Tmprss11g	3968.76	1105.62	3763.92	1874.51	-3.58961	-2.00795	-2.79878
164	TC1725171	134.096	40.1739	107.719	47.7282	-3.33789	-2.25693	-2.79741
165	AK156275	357.38	135.564	192.96	65.4915	-2.63623	-2.94634	-2.79129
166	Nr1h3	548.676	236.593	682.685	210.436	-2.31907	-3.24415	-2.78161
167	Sdcbp2	1024.98	301.097	814.255	383.847	-3.40414	-2.1213	-2.76272
168	Glb1l2	1319.84	573.16	1835.27	569.861	-2.30274	-3.22056	-2.76165
169	Agmo	1107.08	422.599	981.859	338.971	-2.61968	-2.89658	-2.75813
170	Saa1	678.638	175.654	327.475	198.245	-3.86349	-1.65187	-2.75768
171	Arhgdig	259.339	92.2959	214.561	79.7352	-2.80987	-2.69092	-2.75039
172	Poln	159.332	50.2848	132.58	57.0332	-3.16859	-2.32461	-2.7466
173	Aldh3b2	2538.86	802.588	2569.35	1109.81	-3.16334	-2.31513	-2.73923
174	Ankrd22	2147.16	687.25	1630.35	694.524	-3.12427	-2.34743	-2.73585
175	Car5b	305.179	130.611	369.618	119.648	-2.33654	-3.08922	-2.71288
176	Ccl19	894.778	344.744	590.034	208.798	-2.59549	-2.82586	-2.71067
177	Rgcc	3018.47	871.164	2139.86	1094.02	-3.46487	-1.95597	-2.71042
178	Acaa1b	4113.68	1523.06	4210.45	1560.29	-2.70093	-2.6985	-2.69972
179	Plin4	5948.82	2916.25	9633.92	2870.99	-2.03989	-3.35561	-2.69775
180	Gm12349	342.866	110.327	259.496	114	-3.10773	-2.27627	-2.692
181	Dcaf12l1	1114.15	435.098	1321.33	471.269	-2.56068	-2.80376	-2.68222
182	Slc1a3	1159.57	518.755	1747.98	558.688	-2.23529	-3.12872	-2.682
183	A_55_P2016962	252.796	129.504	301.707	89.0323	-1.95203	-3.38874	-2.67038
184	Prom2	3447.89	1303.57	3477.59	1295.14	-2.64497	-2.6851	-2.66504
185	Myl1	228.26	135.934	363.236	100.071	-1.6792	-3.62979	-2.6545
186	Gm10639	2013.3	530.966	1477.38	981.879	-3.79178	-1.50464	-2.64821
187	Upk1a	11385.6	5094.81	14706	4846.56	-2.23474	-3.03433	-2.63453
188	Fmo5	11948.8	6852.96	17736.1	5131.51	-1.7436	-3.45632	-2.59996
189	Irs3	125.15	53.6047	124.682	43.6756	-2.33469	-2.85472	-2.5947
190	Gldc	2341.2	794.338	2328.37	1050.15	-2.94736	-2.21717	-2.58227
191	Ahcyl2	811.61	500.552	1469.08	416.054	-1.62143	-3.53098	-2.5762
192	Upk1b	9713.86	4020.88	11149.1	4203.19	-2.41586	-2.65254	-2.5342
193	G0s2	4918.44	1874.55	5177.82	2120.21	-2.6238	-2.44213	-2.53296
194	Atp1a2	189.202	119.3	295.277	85.718	-1.58593	-3.44475	-2.51534
195	Chpt1	3607.78	1769.78	4567.47	1560.56	-2.03855	-2.92682	-2.48268
196	Srd5a1	13523.7	5162.04	15287.9	6532.47	-2.61984	-2.3403	-2.48007
197	Dgat2	6878.01	2605.31	6833.77	2946.65	-2.64	-2.31917	-2.47958
198	Adam28	523.058	220.03	658.234	257.704	-2.37722	-2.55422	-2.46572
199	Sdr42e1	2793.78	1159.13	3296.43	1310.6	-2.41024	-2.51521	-2.46272
200	Maob	2361.77	1331.35	4113.71	1306.11	-1.77396	-3.1496	-2.46178
201	Cds1	1969.63	778.711	1970.23	826.609	-2.52935	-2.38351	-2.45643
202	Col6a5	1631.27	747.518	2768.97	1020.86	-2.18225	-2.71239	-2.44732
203	Thbs4	251.92	88.1362	222.989	111.032	-2.8583	-2.00834	-2.43332
204	Bcas1	153.334	58.108	135.86	61.3387	-2.63878	-2.21492	-2.42685
205	Hrct1	316.46	95.4174	195.451	127.617	-3.31659	-1.53154	-2.42407
206	D830030K20Rik	155.159	89.5015	162.793	53.0059	-1.73359	-3.07122	-2.4024
207	Plce1	104.241	57.3032	139.355	46.7394	-1.81911	-2.98154	-2.40033
208	Astn1	623.67	323.138	543.531	189.536	-1.93004	-2.8677	-2.39887
209	Gm4402	2521.79	1388.59	4428.88	1485.86	-1.81608	-2.98068	-2.39838
210	Trpv4	649.171	317.731	693.262	253.254	-2.04315	-2.73742	-2.39028
211	Myo18b	125.576	74.1593	152.025	49.2577	-1.69333	-3.08632	-2.38983
212	Cnr1	578.873	353.327	1027.98	331.517	-1.63835	-3.10084	-2.36959
213	Entpd5	4067.1	1952.71	5466.43	2073.81	-2.0828	-2.63594	-2.35937
214	Mreg	3634.54	1248.31	3361.54	1868.29	-2.91157	-1.79926	-2.35541
215	ENSMUST00000190877	1458.81	604.854	849.031	370.364	-2.41183	-2.29242	-2.35213
216	BC057651	200.528	117.303	325.438	109.264	-1.70948	-2.97845	-2.34397
217	A_55_P2093770	7661.43	2514.16	5217.33	3209.5	-3.04731	-1.62559	-2.33645
218	Thrb	122.542	49.0736	138.49	63.6664	-2.4971	-2.17524	-2.33617
219	Rab27b	4552.9	2100.06	5447.71	2179.11	-2.16798	-2.49997	-2.33398
220	Ugt1a6b	8786.12	3920.66	10601.8	4396.34	-2.24098	-2.4115	-2.32624
221	Gm17821	8312.03	3566.46	5673.15	2451.27	-2.33061	-2.31437	-2.32249
222	Npas2	105.017	47.253	109.596	45.7743	-2.22244	-2.39426	-2.30835
223	Apol6	185.522	89.5616	276.878	109.682	-2.07145	-2.52437	-2.29791
224	Syngr1	270.76	118.044	266.688	116.88	-2.29372	-2.28174	-2.28773
225	Mc5r	1562.41	682.67	2041.27	894.813	-2.28867	-2.28122	-2.28495
226	Rap1gap	1303.65	669.324	1492.32	569.876	-1.94771	-2.61867	-2.28319
227	1600014C10Rik	149.017	78.3502	165.429	62.3492	-1.90194	-2.65326	-2.2776
228	Aoc3	3232.35	2011.92	4827.99	1640.49	-1.6066	-2.94302	-2.27481
229	Ppara	540.376	274.558	705.692	273.418	-1.96817	-2.581	-2.27458
230	Ccdc68	459.366	240.019	466.412	177.448	-1.91388	-2.62845	-2.27116
231	Apoc1	15645.3	9458.68	19925.1	6908.7	-1.65407	-2.88406	-2.26906
232	Adck3	277.413	143.981	352.359	135.31	-1.92673	-2.60408	-2.26541
233	Enho	13488.1	5386.13	12105.1	6002.46	-2.50423	-2.01669	-2.26046
234	AK161320	6282.97	2877.77	4121.06	1775.35	-2.18328	-2.32126	-2.25227
235	Chchd10	16129.4	6335.97	14187.5	7268.74	-2.5457	-1.95185	-2.24877
236	Il17rc	754.606	290.643	706.831	372.521	-2.59633	-1.89743	-2.24688
237	Gsdmc	18967.9	7335.43	16843.5	8881.88	-2.5858	-1.89639	-2.24109
238	Insl6	1316.11	476.106	798.843	472.43	-2.76432	-1.69092	-2.22762
239	Mettl24	263.498	99.8815	274.367	151.327	-2.6381	-1.81307	-2.22559
240	Dock8	442.943	221.267	503.842	208.088	-2.00185	-2.42129	-2.21157
241	Fam78b	591.3	378.287	829.396	292.771	-1.5631	-2.83292	-2.19801
242	Acaca	334.238	177.518	546.056	217.656	-1.88284	-2.50881	-2.19582
243	Paqr3	387.177	166.665	355.306	172.022	-2.32309	-2.06546	-2.19428
244	4930415C11Rik	1251.69	646.126	1388.42	567.564	-1.93722	-2.44628	-2.19175
245	Steap4	1830.8	831.992	2056.79	942.658	-2.2005	-2.1819	-2.1912
246	Trf	24880.7	9817.2	16976.1	9225.81	-2.53439	-1.84007	-2.18723
247	Dhdh	690.906	315.096	821.202	376.722	-2.19268	-2.17986	-2.18627
248	Fam25c	7487.84	2971.25	8262.6	4484.37	-2.5201	-1.84253	-2.18132
249	Rbp4	12943.2	5743.79	12778.5	6090.77	-2.25343	-2.09802	-2.17572
250	ENSMUST00000172717	2710.15	1152.67	1914.9	958.781	-2.3512	-1.99723	-2.17422
251	Sh2b2	1786.53	833.091	1693.27	769.7	-2.14446	-2.19991	-2.17218
252	Mc2r	653.067	362.789	853.036	335.287	-1.80013	-2.5442	-2.17216
253	Mt1	202.088	105.949	203.308	84.5887	-1.9074	-2.40349	-2.15545
254	Gsdmc3	24419.8	10114.4	21890.5	11594.2	-2.41435	-1.88805	-2.1512
255	Brinp3	128.918	54.7762	102.887	53.057	-2.35354	-1.93917	-2.14636
256	Slc25a10	1052.69	499.938	1243.26	569.408	-2.10565	-2.18342	-2.14454
257	Adam23	281.307	102.936	209.46	134.948	-2.73284	-1.55215	-2.1425
258	Osgin1	2694.18	1262.68	2550.85	1190.77	-2.1337	-2.14219	-2.13794
259	Ptprr	2887.57	1598.37	3309.06	1341.35	-1.80657	-2.46697	-2.13677
260	Ebpl	9618.07	4262.44	8830.94	4378.59	-2.25647	-2.01685	-2.13666
261	Cela1	2071.39	786.656	1505.8	918.243	-2.63316	-1.63987	-2.13652
262	Slc16a7	1445.71	701.906	1374.45	621.545	-2.0597	-2.21134	-2.13552
263	Ppm1h	4380.11	2144.01	4298.4	1929.63	-2.04295	-2.22757	-2.13526
264	Osbpl3	1612.37	745.14	1888.61	897.865	-2.16385	-2.10344	-2.13365
265	C530014P21Rik	263.428	137.116	187.662	80.2744	-1.92121	-2.33776	-2.12949
266	ENSMUST00000193321	849.731	372.489	558.223	282.592	-2.28123	-1.97537	-2.1283
267	Prkaa2	401.931	157.773	308.245	184.95	-2.54753	-1.66664	-2.10708
268	Hpcal4	307.065	150.924	284.151	130.455	-2.03457	-2.17815	-2.10636
269	1700112E06Rik	509.277	197.485	303.831	186.062	-2.57881	-1.63295	-2.10588
270	Mgst3	13300.6	5059.37	9431.01	5959.69	-2.62891	-1.58247	-2.10569
271	U16671	3090.2	1756.03	1941.84	796.587	-1.75977	-2.4377	-2.09873
272	Dusp4	422.767	180.204	406.499	219.917	-2.34605	-1.84842	-2.09724
273	Paqr7	1246.17	568.361	1111.2	557.863	-2.19256	-1.99189	-2.09223
274	Cybrd1	220.727	142.149	276.918	107.084	-1.55279	-2.58599	-2.06939
275	Cebpa	1973.27	910.656	1809.45	928.57	-2.16686	-1.94864	-2.05775
276	Lpin1	561.812	281.34	605.637	286.4	-1.99691	-2.11466	-2.05578
277	Creld1	2844.36	1242.97	2604.26	1438.46	-2.28836	-1.81046	-2.04941
278	Abhd15	336.832	149.767	303.888	164.586	-2.24904	-1.84637	-2.04771
279	Fasn	352.326	164.533	462.706	237.935	-2.14136	-1.94467	-2.04302
280	Bcar3	6316.88	2894.79	5875.05	3088.63	-2.18215	-1.90215	-2.04215
281	Ankrd44	2017.37	1053.71	2004.67	941.859	-1.91454	-2.12842	-2.02148
282	Lancl3	126.86	75.8605	125.965	53.2146	-1.67228	-2.36711	-2.0197
283	Jakmip1	414.904	207.518	424.922	210.256	-1.99937	-2.02097	-2.01017
284	AK139292	8454.6	4653.46	6090.35	2770.58	-1.81684	-2.19822	-2.00753
285	Dlk1	911.907	606.149	1316.26	526.344	-1.50443	-2.50076	-2.00259
286	Slc12a7	2073.63	1055.52	2356.15	1156.23	-1.96456	-2.03778	-2.00117
287	Fut4	304.349	137.534	220.538	123.653	-2.2129	-1.78352	-1.99821
288	Plekhg6	750.04	350.507	665.318	361.534	-2.13987	-1.84026	-1.99007
289	Mogat2	189.027	82.8516	144.913	85.4955	-2.28151	-1.69498	-1.98825
290	Il18r1	582.438	282.308	513.962	268.987	-2.06313	-1.91073	-1.98693
291	Acox1	9739.56	5661.5	12837.2	5707.45	-1.72031	-2.2492	-1.98476
292	Fam13a	904.794	574.864	1376.84	575.384	-1.57393	-2.39291	-1.98342
293	Sowahc	3221.24	1761.24	3912.35	1841.07	-1.82896	-2.12504	-1.977
294	Ldhb	9788.65	4985.14	8930.88	4508.19	-1.96357	-1.98103	-1.9723
295	Pnpla2	6659.61	3526.7	7209.69	3521.88	-1.88834	-2.04711	-1.96773
296	Actc1	1751.21	1101.34	2389.41	1020.91	-1.59008	-2.34046	-1.96527
297	Hhip	1054.79	617.176	1312.08	596.036	-1.70906	-2.20135	-1.95521
298	Slc35g1	7934.91	4441.75	8801.32	4148.97	-1.78644	-2.12132	-1.95388
299	Sycp3	121.658	79.164	229.972	97.3465	-1.53678	-2.3624	-1.94959
300	Gsdmc4	9899.5	4181.62	8014.63	5242.56	-2.36739	-1.52876	-1.94807
301	Agpat2	18299.1	9604.89	19154.4	9702.62	-1.90519	-1.97415	-1.93967
302	Slc9a4	184.517	114.023	210.376	93.0885	-1.61824	-2.25996	-1.9391
303	Arhgap26	340.351	178.163	345.733	175.817	-1.91034	-1.96644	-1.93839
304	Fah	2318.2	995.237	1975.46	1300.15	-2.32929	-1.5194	-1.92435
305	C3	11943.2	5250.36	11696.8	7438.54	-2.27473	-1.57246	-1.92359
306	Fry	1810.78	988.454	1992.93	989.885	-1.83194	-2.01329	-1.92262
307	Fitm2	3179.2	1814.65	3690.94	1765.08	-1.75197	-2.09109	-1.92153
308	A_55_P2097048	2823.22	1335.61	2069.6	1199.33	-2.1138	-1.72563	-1.91971
309	Rnf208	635.581	339.642	498.917	253.893	-1.87133	-1.96506	-1.91819
310	Slc2a12	398.18	224.533	455.753	221.312	-1.77337	-2.05932	-1.91635
311	Dnaic1	830.378	433.008	931.529	487.578	-1.9177	-1.91052	-1.91411
312	Ermn	291.094	169.621	375.659	178.199	-1.71614	-2.10808	-1.91211
313	Uchl1	5815.36	3468.89	7391.11	3444.65	-1.67643	-2.14568	-1.91106
314	Prss22	2346.85	1044.68	1657.13	1061.93	-2.24648	-1.56048	-1.90348
315	Jak3	190.888	107.341	204.306	101.076	-1.77834	-2.02132	-1.89983
316	A_55_P2086835	7582.31	4088.29	7109.16	3658.3	-1.85464	-1.9433	-1.89897
317	Hr	4415.1	2496.21	6138.72	3036.85	-1.76872	-2.02141	-1.89506
318	Cd1d1	1149.98	682.969	1524.62	726.484	-1.6838	-2.09863	-1.89121
319	NAP001637-001	2419.03	1251.82	2916.16	1587.53	-1.93241	-1.83691	-1.88466
320	1500026H17Rik	424.629	228.535	334.502	175.37	-1.85804	-1.90741	-1.88273
321	Spag4	131.107	67.8213	104.871	57.3148	-1.93313	-1.82974	-1.88143
322	Bex1	1573.87	984.654	1744.04	806.734	-1.5984	-2.16185	-1.88013
323	Sprr2a2	2798.05	1330.17	2477.69	1498.76	-2.10353	-1.65316	-1.87835
324	Nostrin	317.719	147.363	211.235	132.291	-2.15603	-1.59675	-1.87639
325	Thbs1	7022.93	3667.63	7129.98	3882.68	-1.91484	-1.83636	-1.8756
326	Chst10	161.201	101.135	158.566	73.7861	-1.59392	-2.14899	-1.87146
327	Sulf2	5280.74	2757.68	4545.86	2492.27	-1.91492	-1.82398	-1.86945
328	Inca1	102.488	56.9234	103.301	53.3923	-1.80045	-1.93475	-1.8676
329	D630033O11Rik	297.674	172.103	265.849	133.854	-1.72962	-1.98611	-1.85787
330	4631405J19Rik	141.975	71.1665	126.495	73.6458	-1.99498	-1.71761	-1.85629
331	Art4	166.93	103.311	168.471	80.5522	-1.61581	-2.09145	-1.85363
332	Fabp4	31431.8	20140.5	34293.2	16116.5	-1.56063	-2.12783	-1.84423
333	Gchfr	1274.59	803.344	1162.11	554.816	-1.58661	-2.09459	-1.8406
334	Gpr39	575.135	306.848	681.253	377.783	-1.87433	-1.80329	-1.83881
335	Dmtn	166.112	93.7252	138.871	72.911	-1.77233	-1.90467	-1.8385
336	Rnf125	606.539	360.957	860.282	432.139	-1.68036	-1.99075	-1.83556
337	Slc23a1	203.203	123.37	194.887	96.7611	-1.6471	-2.01411	-1.8306
338	Me1	9773.83	4897.99	11559	6947.61	-1.99548	-1.66374	-1.82961
339	NAP111644-1	3859.71	2207.83	3469.81	1843.42	-1.74819	-1.88227	-1.81523
340	Dzip1l	153.017	80.1666	138.895	81.009	-1.90874	-1.71456	-1.81165
341	Arg2	777.516	426.672	691.814	386.333	-1.82228	-1.79072	-1.8065
342	Tmem184a	2463.91	1386.75	2465.86	1345.57	-1.77675	-1.83257	-1.80466
343	Slc6a2	367.4	181.484	323.466	205.656	-2.02442	-1.57285	-1.79864
344	Upk2	15717.2	9194.65	18448.6	9779.94	-1.70938	-1.88637	-1.79788
345	Atrn	445.304	295.768	610.377	292.049	-1.50559	-2.08998	-1.79778
346	Abhd5	1402.44	842.707	1481.22	767.281	-1.66421	-1.93048	-1.79735
347	Psca	6922.96	3928.71	8147.47	4448.28	-1.76215	-1.8316	-1.79687
348	AW011956	2061.26	1068.86	2330.25	1399.46	-1.92846	-1.6651	-1.79678
349	Enpp5	2128.07	1239.11	2252.64	1202.55	-1.71741	-1.87322	-1.79532
350	ENSMUST00000185734	189.201	100.275	137.916	81.3019	-1.88682	-1.69634	-1.79158
351	Gstm4	14719.6	9746.39	18187.9	8775.62	-1.51026	-2.07255	-1.79141
352	Pex16	2307.51	1185.89	2084.82	1276.21	-1.9458	-1.63361	-1.78971
353	Mipol1	784.289	510.874	868.536	426.914	-1.53519	-2.03445	-1.78482
354	Adgrg2	341.978	214.457	418.519	212.633	-1.59462	-1.96827	-1.78145
355	Gbe1	3713.44	2065.26	4382.65	2483.44	-1.79805	-1.76475	-1.7814
356	Lypd6	539.146	287.035	598.44	357.078	-1.87833	-1.67594	-1.77713
357	Mttp	247.779	145.706	245.562	133.392	-1.70054	-1.8409	-1.77072
358	1190005I06Rik	986.145	584.08	1003.51	542.027	-1.68837	-1.8514	-1.76988
359	Sidt1	611.767	386.726	761.3	388.921	-1.58191	-1.95747	-1.76969
360	Ang	1061.78	548.572	793.41	494.83	-1.93553	-1.6034	-1.76946
361	Hacd2	610.845	337.278	659.325	382.729	-1.8111	-1.72269	-1.7669
362	Nabp1	980.144	635.994	1095	550.402	-1.54112	-1.98946	-1.76529
363	Xk	323.171	191.265	278.621	151.423	-1.68965	-1.84001	-1.76483
364	Arxes2	3728.59	2021.72	4318.32	2586.68	-1.84427	-1.66945	-1.75686
365	Decr1	748.231	467.432	721.064	378.238	-1.60073	-1.90637	-1.75355
366	Cers3	284.936	170.844	356.902	194.316	-1.66781	-1.83671	-1.75226
367	Mtus1	3121.56	1940.81	3311.06	1747.82	-1.60838	-1.89439	-1.75139
368	Tnk2	546.158	295.317	541.142	328.219	-1.8494	-1.64872	-1.74906
369	Bscl2	4891.48	2719.87	5198.04	3059.69	-1.79842	-1.69888	-1.74865
370	Bnip3	8808.26	4682.82	6782.03	4200.25	-1.88098	-1.61467	-1.74782
371	Loxl4	282.658	155.741	212.459	126.706	-1.81492	-1.67679	-1.74585
372	Acad11	3582.42	2066.9	3892.21	2220.19	-1.73323	-1.7531	-1.74317
373	Gm16386	402.229	227.938	358.897	208.47	-1.76464	-1.72158	-1.74311
374	Serpina3f	1644.1	867.667	1085.6	684.379	-1.89485	-1.58626	-1.74055
375	Sowaha	139.542	85.3301	143.474	77.7681	-1.63532	-1.84489	-1.74011
376	Sptlc3	797.147	426.174	914.623	568.868	-1.87047	-1.6078	-1.73913
377	Sfxn1	4786.1	2686.29	5802.71	3427.38	-1.78168	-1.69305	-1.73736
378	Reep6	591.915	334.265	608.688	360.409	-1.7708	-1.68888	-1.72984
379	Pgm2	9440.49	5348.28	9980.27	5900.71	-1.76515	-1.69137	-1.72826
380	Mcur1	1235.43	664.269	1055.19	662.071	-1.85984	-1.59378	-1.72681
381	Fam83f	644.247	339.413	685.008	441.379	-1.89812	-1.55197	-1.72505
382	Mocs1	2966.13	1555.25	2533.45	1651.96	-1.90717	-1.5336	-1.72038
383	S100a1	3977.51	2096.72	3225.53	2097.62	-1.89701	-1.53771	-1.71736
384	Sncg	5455.82	2947.78	8787.67	5556.28	-1.85082	-1.58158	-1.7162
385	Cspg4	290.461	187.802	349.647	186.431	-1.54664	-1.87547	-1.71106
386	Gsta3	6771.03	3748.94	6757.35	4190.69	-1.80612	-1.61247	-1.70929
387	Fam155a	173.043	93.1034	181.83	116.632	-1.85861	-1.559	-1.70881
388	Fam110c	1773.41	989.928	1602.62	986.533	-1.79145	-1.6245	-1.70797
389	Stk26	759.272	500.333	820.737	433.153	-1.51753	-1.8948	-1.70616
390	Scarb1	758.24	404.29	780.704	511.23	-1.87548	-1.52711	-1.7013
391	Srebf1	2054.8	1310.16	2776.97	1514.25	-1.56836	-1.83389	-1.70113
392	Fam195a	1872.36	1185.91	1777.59	975.338	-1.57884	-1.82254	-1.70069
393	Lrrc8e	1627.17	962.599	1719.25	1005.49	-1.69039	-1.70987	-1.70013
394	Slc4a8	247.875	137.285	208.886	131.544	-1.80555	-1.58795	-1.69675
395	Usp27x	201.238	116.327	222.422	134.156	-1.72993	-1.65793	-1.69393
396	Slc25a1	6446.68	3426.63	6056.09	4024.91	-1.88135	-1.50465	-1.693
397	Gm6252	4993.67	3302.11	3433.63	1845.12	-1.51227	-1.86093	-1.6866
398	Slc16a9	190.478	117.158	135.349	77.5098	-1.62583	-1.74622	-1.68602
399	Paqr4	1664.53	981.669	1575.2	940.706	-1.69561	-1.67448	-1.68505
400	Foxl1	609.984	335.507	649.814	421.221	-1.8181	-1.54269	-1.6804
401	Gstm3	8911.01	5723.55	10475.3	5831.97	-1.5569	-1.79619	-1.67655
402	Cd1d2	121.422	72.6738	134.952	80.3146	-1.67078	-1.6803	-1.67554
403	Ptch1	220.389	121.335	226.893	147.943	-1.81638	-1.53365	-1.67501
404	St3gal4	1520.96	923.811	1472.75	872.591	-1.64639	-1.68778	-1.66709
405	Sytl1	994.219	562.591	1019.47	652.261	-1.76721	-1.56298	-1.6651
406	Igsf10	2739.95	1616.22	3194.18	1966.22	-1.69528	-1.62453	-1.6599
407	Msra	3380.23	2139.13	3547.43	2054.43	-1.58019	-1.72672	-1.65346
408	Pcca	1526.69	993.156	1893.58	1072.19	-1.53721	-1.76609	-1.65165
409	Cbr2	10013.6	5561.59	8847.62	5888.71	-1.8005	-1.50247	-1.65149
410	Isoc2a	250.502	162.549	258.147	146.808	-1.54108	-1.7584	-1.64974
411	Gpt2	3493.21	2117.35	3475.15	2108.77	-1.6498	-1.64795	-1.64888
412	Cpne8	1259.83	791.336	980.733	578.147	-1.59202	-1.69634	-1.64418
413	Acbd4	1919.01	1136.39	2032.78	1272.97	-1.68868	-1.59688	-1.64278
414	Braf	172.911	110.809	160.751	93.3248	-1.56044	-1.72249	-1.64146
415	Dusp16	2785.2	1678.33	2781.75	1715.97	-1.6595	-1.62109	-1.6403
416	Aifm2	756.47	433.406	727.635	474.513	-1.74541	-1.53344	-1.63942
417	Slc35f2	525.124	334.748	534.139	312.5	-1.56871	-1.70924	-1.63898
418	Ppp1r3d	793.881	525.901	849.631	481.662	-1.50956	-1.76396	-1.63676
419	Zdhhc14	702.642	461.817	678.474	387.645	-1.52147	-1.75025	-1.63586
420	Tbc1d2	2471.68	1503.35	2595.32	1603.24	-1.64411	-1.6188	-1.63146
421	Capn1	1030.05	594.636	1158.72	757.272	-1.73224	-1.53012	-1.63118
422	Ttc38	744.329	466.798	743.016	448.322	-1.59454	-1.65733	-1.62593
423	Bace2	691.432	433.777	699.619	422.387	-1.59398	-1.65635	-1.62516
424	Ano1	12446.9	8200.42	14220.6	8235.24	-1.51783	-1.7268	-1.62232
425	Retsat	2292.34	1330.57	2401.4	1578.5	-1.72282	-1.52132	-1.62207
426	Tmem125	972.187	577.305	838.815	539.092	-1.68401	-1.55598	-1.61999
427	Ctse	8175.31	5407.46	9078.83	5275.16	-1.51186	-1.72105	-1.61646
428	Gale	2490.47	1449.49	2448.98	1623.29	-1.71818	-1.50865	-1.61341
429	Ermp1	8298.86	5137.98	8805.11	5481.62	-1.6152	-1.6063	-1.61075
430	Insig1	6929.52	4591.21	8615.53	5043.45	-1.5093	-1.70826	-1.60878
431	Gpam	1005.46	638.601	1067.24	653.37	-1.57448	-1.63343	-1.60396
432	Tex40	617.114	378.686	541.487	343.944	-1.62962	-1.57434	-1.60198
433	Dennd2d	3659.15	2286.75	3140.17	1986.41	-1.60015	-1.58082	-1.59049
434	Cpt2	1709.72	1046.77	1839.11	1201.85	-1.63333	-1.53023	-1.58178
435	Bckdha	5551.34	3448.88	6172.63	3972.9	-1.60961	-1.55369	-1.58165
436	Slc23a2	1501.66	991.97	1547.17	943.938	-1.51382	-1.63906	-1.57644
437	TC1604477	129.001	80.092	188.144	122.981	-1.61067	-1.52986	-1.57026
438	Ggnbp1	136.172	84.1447	108.625	71.4797	-1.61831	-1.51966	-1.56899
439	Tbc1d8	205.55	128.597	219.329	142.564	-1.5984	-1.53846	-1.56843
440	Sh3bgrl2	1987.3	1312.5	2125.06	1310.34	-1.51412	-1.62177	-1.56795
441	Scamp5	1005.01	666.551	1041.73	643.649	-1.50777	-1.61847	-1.56312
442	Shroom1	227.733	148.111	261.511	167.82	-1.53758	-1.55829	-1.54793
443	Zbtb32	272.734	175.188	290.206	189.859	-1.55681	-1.52854	-1.54267
444	Ndp	334.169	216.32	347.515	226.599	-1.54479	-1.53361	-1.5392
445	Fhit	152.223	101.263	126.438	80.4183	-1.50325	-1.57225	-1.53775
446	Ociad2	2784.52	1829.6	2607.32	1681.65	-1.52193	-1.55045	-1.53619
447	Nbeal1	110.337	72.5206	117.381	75.9998	-1.52146	-1.54449	-1.53298
448	Tst	3196.03	2115.62	3269.12	2103.65	-1.51068	-1.55402	-1.53235
449	Ost4	363.308	233.79	355.797	236.143	-1.55399	-1.5067	-1.53035
450	Cfb	2724.48	1804.12	2099.64	1388.61	-1.51014	-1.51205	-1.51109
