# Supplementary material for: PPARG contributes to urothelial integrity in the murine ureter by activating the expression of Shh and superficial cell-specific genes
Source: Development. 2025 Apr 17;152(8):dev204324. doi: 10.1242/dev.204324 (PMC12045629; doi:10.1242/dev.204324)
Supplement: Table S18. — Functional annotations of genes with increased expression in microarrays of P0 Pparg-cKO ureters cultured for 8 days. [file develop-152-204324-TableS18.xlsx]

## Sheet: Table S18
	Table S18. Functional annotations of genes with increased expression in microarrays of P0 Pparg-cKO ureters cultured for 8 days.
Rank	Category	Term	Count	%	PValue	Genes	List Total	Pop Hits	Pop Total	Fold Enrichment	Bonferroni	Benjamini	FDR
1	GOTERM_CC_DIRECT	GO:0070161~anchoring junction	27	7.27763	7.32e-10	AVIL, CTNND2, LIN7A, AMOT, EFNB2, DPP4, SCIN, GJA4, FLRT1, CLDN23, KDR, ZFP185, ITGB6, MISP, DSP, CXADR, AFAP1L1, PLXDC1, CAMSAP3, OCLN, GJB2, CLDN3, BIN2, CLDN8, NOX4, DSC1, DSC2	338	386	21157	4.37838	2.27e-07	2.27e-07	2.1e-07
2	UP_SEQ_FEATURE	TOPO_DOM:Extracellular	78	21.0243	3.8e-09	SLC44A4, SLC40A1, LRRC4, CELSR2, CDH6, VSIG1, EVA1C, GJA4, CLDN23, TNFSF10, KDR, LEPR, SLC39A8, ITGB6, EPHB1, SLC34A2, CHRNB1, RNF43, CXADR, TNFRSF19, NPY1R, ANO9, UNC5C, SSTR1, SHISA2, CEACAM2, PLSCR1, ADGRF1, CLDN3, TMEM213, GPRC5A, PLSCR2, CLDN8, KCNQ1, SCNN1A, UPK3BL, LTB, CDH16, DSC1, GPRC5C, DSC2, RAMP3, ABHD2, HPN, IGSF9, ADGRG3, DPP4, EFNB2, TRP53I11, FAM171A2, PODXL, SLITRK4, FLRT1, TRPM…	355	2444	22127	1.98924	3.65e-06	3.65e-06	3.63e-06
3	UP_KW_CELLULAR_COMPONENT	KW-0965~Cell junction	27	7.27763	8.07e-09	AVIL, CTNND2, LIN7A, AMOT, EFNB2, DPP4, SCIN, GJA4, FLRT1, CLDN23, KDR, ZFP185, ITGB6, MISP, DSP, CXADR, AFAP1L1, PLXDC1, CAMSAP3, OCLN, GJB2, CLDN3, BIN2, CLDN8, NOX4, DSC1, DSC2	314	407	18403	3.88802	3.15e-07	3.15e-07	2.9e-07
4	UP_SEQ_FEATURE	CARBOHYD:N-linked (GlcNAc...) asparagine	102	27.4933	2.42e-08	CWH43, CELSR2, CLU, CDH6, VSIG1, EVA1C, TNFSF10, KDR, LEPR, SLC39A8, REG1, PTGDS, CAR6, EPHB1, SLC34A2, RNF43, CHRNB1, CXADR, NUP210, NPY1R, UNC5C, SLC9A7, KCNQ1, UPK3BL, DSC1, DSC2, ABHD2, NTM, HPN, STC1, LYPD2, TNFRSF11B, UMOD, FUT1, IGSF9, EFNB2, ADGRG3, DPP4, WNT6, FAM171A2, FUT9, PODXL, FLRT1, CLCA1, TSPAN1, WNT4, STRA6, TMEM132C, SLC14A2, TGFB2, NAPSA, PCDH20, SLC4A11, VNN1, NOX4, LRRN1, FG…	355	3729	22127	1.70491	2.32e-05	1.16e-05	1.16e-05
5	GOTERM_BP_DIRECT	GO:0098609~cell-cell adhesion	18	4.85175	8.3e-08	DSP, CYFIP2, CXADR, CTNND2, CELSR2, IGSF9, CDH6, MEX3B, VNN1, IGDCC3, BCL2, CDH13, PKP1, ITGB6, ANXA9, CDH16, DSC1, DSC2	327	215	20199	5.1715	0.000175	0.000176	0.000175
6	GOTERM_CC_DIRECT	GO:0016323~basolateral plasma membrane	21	5.66038	1.09e-07	SLC12A2, DSP, S100G, SLC14A2, CXADR, SLC40A1, SLC16A12, KCNJ16, SLC4A11, UMOD, LIN7A, CEACAM2, VSIG1, CLDN8, KCNQ1, LEPR, SLC39A8, RAB17, CDH16, FOLR1, MUC20	338	305	21157	4.3098	3.38e-05	1.69e-05	1.57e-05
7	GOTERM_CC_DIRECT	GO:0016324~apical plasma membrane	25	6.73854	8.24e-07	CLIC5, SLC44A4, HPN, STC1, UMOD, DPP4, PODXL, GNAT3, MAL2, SLC39A8, SPTBN2, SLC12A2, S100G, SLC34A2, SLC14A2, SLC4A11, PDZK1, CEACAM2, OCLN, KCNQ1, SCNN1A, NOX4, RAB17, FOLR1, MUC20	338	478	21157	3.27378	0.000255	8.51e-05	7.88e-05
8	GOTERM_BP_DIRECT	GO:0007155~cell adhesion	29	7.81671	1.16e-06	CYFIP2, TROAP, NTM, CTNND2, MSLN, CELSR2, EFNB2, CDH6, DPP4, PODXL, FLRT1, CLDN23, ITGB6, TINAG, EPHB1, CXADR, PCDH20, NPNT, BMX, CEACAM2, CLDN3, CLDN8, COL7A1, CDH13, PKP1, CDH16, DSC1, FOLR1, DSC2	327	623	20199	2.87536	0.00243929	0.000986	0.000981
9	UP_SEQ_FEATURE	TOPO_DOM:Cytoplasmic	88	23.7197	1.18e-06	FAAH, SLC44A4, SLC40A1, ATP2A3, LRRC4, HEPACAM2, CELSR2, CDH6, VSIG1, EVA1C, GJA4, CLDN23, TNFSF10, KDR, LEPR, SLC39A8, ITGB6, EPHB1, SLC34A2, CHRNB1, RNF43, CXADR, NUP210, TNFRSF19, NPY1R, ANO9, UNC5C, SSTR1, SHISA2, CEACAM2, PLSCR1, ADGRF1, CLDN3, TMEM213, GPRC5A, PLSCR2, SLC9A7, CLDN8, KCNQ1, SCNN1A, UPK3BL, LTB, CDH16, DSC1, GPRC5C, DSC2, RAMP3, ABHD2, GCNT1, HPN, FUT1, IGSF9, ADGRG3, DPP4, E…	355	3308	22127	1.6581	0.00113046	0.000377	0.000375
10	GOTERM_BP_DIRECT	GO:0007275~multicellular organism development	41	11.0512	1.4e-06	CTNND2, WIPF3, SCX, DACH2, ASCL2, CELSR2, IGSF9, EFNB2, CDH6, WNT6, APELA, LBH, WIF1, SIX2, FLRT1, DACT2, KDR, WNT4, EDARADD, RNF43, EMX2, PRM1, GADD45B, EYA2, WNT7B, IRX3, UNC5C, SOX11, SHISA2, NPNT, DCLK1, SFRP2, HOXB9, PAX8, CDH13, HOXB3, PRR15, HOXD4, HOXD3, FGFR4, HOXB5	327	1101	20199	2.30027	0.00295411	0.000986	0.000981
11	UP_KW_MOLECULAR_FUNCTION	KW-9996~Developmental protein	38	10.2426	1.84e-06	CTNND2, WIPF3, SCX, DACH2, ASCL2, CELSR2, IGSF9, EFNB2, WNT6, APELA, LBH, WIF1, SIX2, FLRT1, DACT2, KDR, WNT4, EDARADD, RNF43, EMX2, PRM1, GADD45B, EYA2, WNT7B, IRX3, UNC5C, SOX11, SHISA2, NPNT, DCLK1, SFRP2, HOXB9, PAX8, HOXB3, PRR15, HOXD4, HOXD3, HOXB5	187	1073	12184	2.30745	0.000125	6.26e-05	6.07e-05
12	UP_KW_MOLECULAR_FUNCTION	KW-0217~Developmental protein	38	10.2426	1.84e-06	CTNND2, WIPF3, SCX, DACH2, ASCL2, CELSR2, IGSF9, EFNB2, WNT6, APELA, LBH, WIF1, SIX2, FLRT1, DACT2, KDR, WNT4, EDARADD, RNF43, EMX2, PRM1, GADD45B, EYA2, WNT7B, IRX3, UNC5C, SOX11, SHISA2, NPNT, DCLK1, SFRP2, HOXB9, PAX8, HOXB3, PRR15, HOXD4, HOXD3, HOXB5	187	1073	12184	2.30745	0.000125	6.26e-05	6.07e-05
13	UP_KW_PTM	KW-0325~Glycoprotein	109	29.3801	1.91e-06	CTNND2, CWH43, CELSR2, CLU, CDH6, VSIG1, EVA1C, TNFSF10, KDR, LEPR, SLC39A8, REG1, PTGDS, CAR6, EPHB1, SLC34A2, RNF43, CHRNB1, CXADR, NUP210, NPY1R, UNC5C, SLC9A7, KCNQ1, SCNN1A, UPK3BL, LY6G, DSC1, DSC2, ABHD2, NTM, HPN, STC1, LYPD2, TNFRSF11B, UMOD, FUT1, IGSF9, EFNB2, ADGRG3, DPP4, WNT6, FAM171A2, FUT9, PODXL, FLRT1, CLCA1, TSPAN1, WNT4, STRA6, TMEM132C, SLC14A2, TGFB2, NAPSA, PCDH20, SLC4A11,…	237	4065	12982	1.46879	4.38e-05	4.57e-05	4.38e-05
14	GOTERM_BP_DIRECT	GO:0001656~metanephros development	8	2.15633	4.44e-06	IRX1, OSR2, PAX8, WT1, IRX3, SIX2, BCL2, WNT4	327	42	20199	11.7658	0.0093469	0.00234771	0.00234
15	GOTERM_CC_DIRECT	GO:0001533~cornified envelope	9	2.42588	1.1e-05	DSP, SPRR2G, SPRR2H, KRT17, KRT16, PKP1, KRT78, KRT75, SPRR2D	338	67	21157	8.40824	0.00339892	0.000851	0.000788
16	UP_KW_CELLULAR_COMPONENT	KW-1003~Cell membrane	95	25.6065	2.22e-05	RAB3B, CLIC5, CPM, SLC44A4, SLC40A1, LRRC4, MSLN, PRN, CELSR2, CDH6, GRIP1, RGS3, EVA1C, GJA4, CLDN23, TNFSF10, KDR, LEPR, SLC39A8, ITGB6, EPHB1, DSP, SLC34A2, CHRNB1, RNF43, CXADR, ARRDC1, TESC, SPNS2, TNFRSF19, NPY1R, COBL, ANO9, UNC5C, PDZK1, SSTR1, ARL4C, CEACAM2, PLSCR1, ADGRF1, CLDN3, GPRC5A, BIN2, SLC9A7, CLDN8, KCNQ1, SCNN1A, CDH13, CDH16, DSC1, GPRC5C, LY6G, PDE9A, DSC2, DGKI, RAMP3, ABH…	314	3726	18403	1.49431	0.000864	0.000432	0.000399
17	GOTERM_BP_DIRECT	GO:0048704~embryonic skeletal system morphogenesis	8	2.15633	3.97e-05	OSR2, HOXB9, SIX2, HOXB3, SOX11, HOXD4, HOXD3, HOXB5	327	58	20199	8.52009	0.0804942	0.0167834	0.0167
18	UP_KW_BIOLOGICAL_PROCESS	KW-0130~Cell adhesion	21	5.66038	4.8e-05	CYFIP2, CXADR, NTM, TROAP, CTNND2, PCDH20, NPNT, BMX, MSLN, DPP4, CDH6, PODXL, COL7A1, FLRT1, CDH13, PKP1, ITGB6, CDH16, DSC1, EPHB1, DSC2	176	476	11277	2.82679	0.00326197	0.00326722	0.00327
19	UP_KW_LIGAND	KW-0106~Calcium	33	8.89488	5.37e-05	PNLIPRP1, CAPSL, AVIL, ATP2A3, TCHH, CALML3, ALOX12, CELSR2, CDH6, SCIN, CLCA1, ITGB6, TRPM5, UNC13B, CADPS2, S100G, AOC1, MMP7, GCA, TESC, PCDH20, CADPS, NPNT, PLSCR1, GJB2, FRAS1, PLSCR2, CDH13, PADI2, PLCH1, CDH16, DSC1, DSC2	120	893	6704	2.0645	0.00161105	0.00161231	0.00161
20	GOTERM_BP_DIRECT	GO:0031424~keratinization	9	2.42588	6.35e-05	SPRR2G, SPRR2H, KRT4, KRT17, KRT16, KRT78, KRT75, KRT6B, SPRR2D	327	84	20199	6.61828	0.125615	0.0223718	0.0223
21	GOTERM_BP_DIRECT	GO:0010628~positive regulation of gene expression	24	6.469	0.000109	IRX1, OSR2, TGFB2, RAMP3, WNT7B, TESC, HPN, SCX, ALOX12, SOX11, POU3F1, CLU, WNT6, OCLN, PLSCR1, CLDN3, PLSCR2, WT1, HNF4A, AGR2, PKP1, HOXD3, REG1, FGFR4	327	595	20199	2.49159	0.206511	0.0330433	0.0329
22	UP_SEQ_FEATURE	DOMAIN:Cadherin 5	7	1.88679	0.000112	CDH6, PCDH20, CDH13, CDH16, DSC1, CELSR2, DSC2	355	48	22127	9.08973	0.101967	0.0268855	0.0268
23	GOTERM_MF_DIRECT	GO:0001228~transcriptional activator activity, RNA polymerase II transcription regulatory region sequence-specific binding	23	6.19946	0.000119	OSR2, IRX3, FOXI1, SCX, SOX11, TFCP2L1, ASCL2, ESR1, NR4A2, SPIB, PLSCR1, PAX8, PLSCR2, WT1, ELF5, HNF4A, SIX2, MYB, HOXB3, HOXD4, HOXD3, SOX7, HOXB5	309	549	18724	2.53861	0.061271	0.0494786	0.0493
24	GOTERM_CC_DIRECT	GO:0005576~extracellular region	52	14.0162	0.00013	PNLIPRP1, DEFB1, MSLN, CLU, DEFA-RS10, EVA1C, TNFSF10, KDR, LEPR, SOSTDC1, REG1, PTGDS, PGLYRP1, CAR6, HABP2, EDN1, MMP7, CXADR, SPINK8, TNFRSF19, NPNT, SFRP2, DEFA-RS2, SPRR2G, ITIH2, HPN, PAPLN, STC1, TNFRSF11B, UMOD, APOLD1, DPP4, WNT6, APELA, WIF1, FLRT1, AGR2, CLCA1, TAC2, WNT4, SPRR2D, NAPSA, TGFB2, AOC1, WNT7B, LGI3, PLXDC1, COL7A1, NOTUM, CCDC3, FOLR1, MUC20	338	1887	21157	1.72492	0.0394168	0.00804242	0.00745
25	GOTERM_BP_DIRECT	GO:0045109~intermediate filament organization	8	2.15633	0.000147	DSP, KRT4, KRT17, KRT16, TCHH, KRT78, KRT75, KRT6B	327	71	20199	6.96007	0.266833	0.0387949	0.0386
26	GOTERM_CC_DIRECT	GO:0098552~side of membrane	11	2.96496	0.000159	CPM, VNN1, NTM, LYPD2, CDH13, UMOD, MSLN, LY6G6D, FOLR1, PRN, LY6G	338	151	21157	4.55988	0.0479924	0.00819639	0.00759
27	GOTERM_MF_DIRECT	GO:0005509~calcium ion binding	27	7.27763	0.000186	PNLIPRP1, CAPSL, TCHH, CALML3, UMOD, CELSR2, CDH6, CRACR2B, ANXA9, HABP2, UNC13B, S100G, AOC1, GCA, TESC, PCDH20, CADPS, NPNT, PLSCR1, GJB2, PLSCR2, CDH13, PADI2, PLCH1, CDH16, DSC1, DSC2	309	728	18724	2.24736	0.0942268	0.0494786	0.0493
28	UP_SEQ_FEATURE	DOMAIN:Cadherin 4	7	1.88679	0.000241	CDH6, PCDH20, CDH13, CDH16, DSC1, CELSR2, DSC2	355	55	22127	7.93286	0.206507	0.0425903	0.0424
29	UP_KW_BIOLOGICAL_PROCESS	KW-0406~Ion transport	23	6.19946	0.000247	SLC12A2, GABRP, LRRC26, SLC34A2, CHRNB1, CLIC5, CLIC3, SLC31A2, ATP2A3, SLC40A1, KCNJ16, SLC4A11, GLRB, FXYD4, SLC9A7, KCNQ1, SCNN1A, CLCA1, KCTD14, SLC39A8, TRPM5, KCNJ2, ATP6V1C2	176	622	11277	2.36929	0.0166865	0.00841259	0.00841
30	UP_SEQ_FEATURE	DOMAIN:Cadherin 3	7	1.88679	0.000266	CDH6, PCDH20, CDH13, CDH16, DSC1, CELSR2, DSC2	355	56	22127	7.7912	0.225566	0.0425903	0.0424
31	GOTERM_BP_DIRECT	GO:0030178~negative regulation of Wnt signaling pathway	7	1.88679	0.000306	RNF43, SFRP2, WIF1, SOSTDC1, AXIN2, SHISA2, NOTUM	327	57	20199	7.58587	0.476876	0.071982	0.0716
32	GOTERM_CC_DIRECT	GO:0030054~cell junction	12	3.2345	0.000307	CDH6, CEACAM2, OCLN, GJB2, CXADR, KDR, HOXD4, ITGB6, ESCO2, TSPAN1, AMOT, SPTBN2	338	195	21157	3.85198	0.0907397	0.013587	0.0126
33	KEGG_PATHWAY	mmu04310:Wnt signaling pathway	11	2.96496	0.000347	WNT6, RNF43, MMP7, SFRP2, WIF1, CTNND2, WNT7B, AXIN2, NOTUM, LGR5, WNT4	146	175	9463	4.07409	0.0734877	0.0763147	0.0763
34	UP_SEQ_FEATURE	DOMAIN:Cadherin 1	7	1.88679	0.000355	CDH6, PCDH20, CDH13, CDH16, DSC1, CELSR2, DSC2	355	59	22127	7.39503	0.288787	0.0425903	0.0424
35	UP_SEQ_FEATURE	DOMAIN:Cadherin 2	7	1.88679	0.000355	CDH6, PCDH20, CDH13, CDH16, DSC1, CELSR2, DSC2	355	59	22127	7.39503	0.288787	0.0425903	0.0424
36	GOTERM_BP_DIRECT	GO:0006351~transcription, DNA-templated	9	2.42588	0.000367	NR4A2, HOXB9, PAX8, PPP1R1B, SCX, SLC39A8, HOXD3, CBFA2T3, POLR2L	327	108	20199	5.14755	0.539958	0.0776296	0.0773
37	GOTERM_MF_DIRECT	GO:0030280~structural constituent of epidermis	6	1.61725	0.000375	SPRR2G, KRT4, KRT78, KRT75, KRT6B, SPRR2D	309	38	18724	9.56771	0.180556	0.0663642	0.0661
38	GOTERM_CC_DIRECT	GO:0005886~plasma membrane	128	34.5013	0.000439	RAB3B, CTNND2, CELSR2, AMOT, CDH6, GRIP1, RGS3, VSIG1, GNAT3, EVA1C, GJA4, TNFSF10, KDR, LEPR, SLC39A8, EPHB1, UNC13B, SLC34A2, RNF43, CHRNB1, CXADR, ARRDC1, SPNS2, NPY1R, SOX11, UNC5C, PDZK1, CLDN3, BIN2, SLC9A7, CLDN8, KCNQ1, SCNN1A, PKP1, LY6G, DSC1, DGKI, PDE9A, DSC2, ABHD2, NTM, HPN, LYPD2, UMOD, LIN7A, IGSF9, EFNB2, ADGRG3, DPP4, PODXL, FLRT1, INPP5J, CLCA1, RHPN2, TRPM5, TSPAN1, SPTBN2, ST…	338	6175	21157	1.29751	0.127397	0.0170305	0.0158
39	UP_KW_PTM	KW-0336~GPI-anchor	11	2.96496	0.000535	CPM, VNN1, NTM, LYPD2, CDH13, UMOD, MSLN, LY6G6D, FOLR1, PRN, LY6G	237	155	12982	3.88736	0.0122418	0.00642474	0.00616
40	INTERPRO	IPR003598:Ig_sub2	13	3.50404	0.000552	CXADR, NTM, PAPLN, LRRC4, HEPACAM2, UNC5C, IGSF9, CEACAM2, VSIG1, IGDCC3, KDR, LRRN1, FGFR4	354	242	22094	3.35273	0.412406	0.531572	0.532
41	UP_KW_BIOLOGICAL_PROCESS	KW-0268~Exocytosis	7	1.88679	0.000633	UNC13B, CADPS2, RPH3AL, LGI3, CADPS, LIN7A, SRCIN1	176	68	11277	6.59584	0.0421232	0.0143408	0.0143
42	GOTERM_BP_DIRECT	GO:0008285~negative regulation of cell proliferation	17	4.58221	0.000722	TGFB2, TESC, AXIN2, CBFA2T3, PTPN14, SCIN, CLDN3, SFRP2, PTTG1, WT1, HNF4A, BCL2, CDH13, NOX4, REG1, SOX7, ZBTB7C	327	394	20199	2.66523	0.782663	0.133546	0.133
43	GOTERM_MF_DIRECT	GO:1990837~sequence-specific double-stranded DNA binding	21	5.66038	0.000753	IRX1, OSR2, EMX2, IRX3, FOXI1, TFCP2L1, POU3F1, OVOL1, ASCL2, ESR1, NR4A2, SPIB, HOXB9, PAX8, ELF5, HNF4A, SIX2, HOXD4, HOXD3, SOX7, HOXB5	309	546	18724	2.33059	0.329832	0.100019	0.0996
44	GOTERM_CC_DIRECT	GO:0016328~lateral plasma membrane	8	2.15633	0.000815	SLC12A2, CEACAM2, OCLN, GJB2, CLDN3, KCNQ1, SLC40A1, LEPR	338	95	21157	5.27113	0.223229	0.0280563	0.026
45	GOTERM_BP_DIRECT	GO:0001823~mesonephros development	4	1.07817	0.000822	OSR2, PAX8, WT1, WNT4	327	12	20199	20.5902	0.824379	0.133546	0.133
46	GOTERM_BP_DIRECT	GO:0008584~male gonad development	10	2.69542	0.000869	TGFB2, SFRP2, NASP, WT1, TESC, TNFSF10, BCL2, KDR, ESR1, WNT4	327	153	20199	4.0373	0.840978	0.133546	0.133
47	GOTERM_BP_DIRECT	GO:0006811~ion transport	22	5.92992	0.000884	SLC12A2, GABRP, LRRC26, SLC34A2, CHRNB1, CLIC5, CLIC3, SLC31A2, ATP2A3, SLC40A1, KCNJ16, SLC4A11, GLRB, FXYD4, SLC9A7, KCNQ1, SCNN1A, CLCA1, SLC39A8, TRPM5, KCNJ2, ATP6V1C2	327	605	20199	2.24621	0.84595	0.133546	0.133
48	UP_SEQ_FEATURE	MOTIF:PDZ-binding	8	2.15633	0.000947	EFNB2, CXADR, DACT2, EPHB1, IGSF9, KCNJ2, DGKI, AMOT	355	97	22127	5.14058	0.597726	0.101132	0.101
49	GOTERM_BP_DIRECT	GO:0000902~cell morphogenesis	9	2.42588	0.00102097	CDH6, CYFIP2, TGFB2, BCL2, CDH13, NOX4, ITGB6, TFCP2L1, CLU	327	126	20199	4.41219	0.884609	0.143888	0.143
50	GOTERM_BP_DIRECT	GO:0001658~branching involved in ureteric bud morphogenesis	6	1.61725	0.0012411	WNT6, PAX8, WT1, BCL2, NPNT, WNT4	327	50	20199	7.41248	0.927582	0.16398	0.163
51	GOTERM_CC_DIRECT	GO:0043005~neuron projection	16	4.31267	0.00145667	SLC12A2, CYFIP2, GABRP, CHRNB1, CXADR, AVIL, LGI3, NPY1R, UNC5C, SSTR1, DCLK1, GRIP1, KLC3, GLRB, KCNQ1, CDH13	338	387	21157	2.58789	0.36358	0.0451567	0.0418
52	INTERPRO	IPR013098:Ig_I-set	9	2.42588	0.00149825	CXADR, NTM, PAPLN, IGDCC3, LRRC4, KDR, LRRN1, UNC5C, FGFR4	354	135	22094	4.16083	0.763993	0.697387	0.697
53	SMART	SM00408:IGc2	13	3.50404	0.0015451	CXADR, NTM, PAPLN, LRRC4, HEPACAM2, UNC5C, IGSF9, CEACAM2, VSIG1, IGDCC3, KDR, LRRN1, FGFR4	200	242	10944	2.9395	0.229969	0.261122	0.26
54	UP_KW_CELLULAR_COMPONENT	KW-0964~Secreted	48	12.938	0.00164088	PNLIPRP1, ITIH2, HPN, PAPLN, STC1, TNFRSF11B, DEFB1, UMOD, MSLN, CLU, DEFA-RS10, DPP4, WNT6, APELA, WIF1, FLRT1, LEPR, TNFSF10, KDR, AGR2, CLCA1, SOSTDC1, TAC2, REG1, PTGDS, PGLYRP1, CAR6, HABP2, WNT4, AOC1, NAPSA, EDN1, TGFB2, MMP7, CXADR, SPINK8, WNT7B, LGI3, TNFRSF19, NPNT, PLXDC1, SFRP2, COL7A1, DEFA-RS2, CCDC3, NOTUM, FOLR1, MUC20	314	1782	18403	1.57867	0.0620391	0.0213315	0.0197
55	UP_KW_PTM	KW-0449~Lipoprotein	30	8.08625	0.00184139	RAB3B, CPM, NTM, LYPD2, UMOD, MSLN, PRN, GRIP1, WNT6, GNAT3, LY6G6D, KCNJ2, WNT4, DSP, CXADR, WNT7B, TESC, NPY1R, SSTR1, ESR1, GNG13, ARL4C, PLSCR1, VNN1, PLSCR2, NPHS2, CDH13, RAB17, FOLR1, LY6G	237	899	12982	1.82791	0.041505	0.0147311	0.0141
56	GOTERM_CC_DIRECT	GO:0016020~membrane	167	45.0135	0.00223172	RAB3B, FAAH, DEFB1, CWH43, CELSR2, CLU, AMOT, CDH6, GRIP1, RGS3, VSIG1, CUTAL, EVA1C, GJA4, TNFSF10, KDR, LEPR, SLC39A8, AP1S3, PTGDS, PHLDA2, EPHB1, UNC13B, SLC34A2, RNF43, CADPS2, CHRNB1, TGTP2, CXADR, NUP210, ARRDC1, SPNS2, NPY1R, UNC5C, PDZK1, SHISA2, NPNT, CLDN3, SLC9A7, CLDN8, KCNQ1, SCNN1A, GM11545, UPK3BL, LY6G, DSC1, DGKI, PDE9A, DSC2, SMIM5, ABHD2, NTM, HPN, LYPD2, ALOX12, UMOD, LIN7A, …	338	8779	21157	1.19072	0.499729	0.0628939	0.0582
57	GOTERM_CC_DIRECT	GO:0005923~bicellular tight junction	9	2.42588	0.00250562	OCLN, AOC1, CLDN3, CXADR, CLDN8, CLDN23, LIN7A, PLXDC1, AMOT	338	147	21157	3.83233	0.540547	0.0647286	0.0599
58	GOTERM_BP_DIRECT	GO:0006821~chloride transport	7	1.88679	0.00253539	SLC12A2, GABRP, CLIC5, CLIC3, GLRB, ANO9, CLCA1	327	85	20199	5.08699	0.99533	0.315283	0.314
59	GOTERM_MF_DIRECT	GO:0005515~protein binding	114	30.7278	0.00267515	RAB3B, CYFIP2, IPO11, SAMD9L, AVIL, SCX, CELSR2, CLU, AMOT, GRIP1, MYB, KDR, LEPR, EPHB1, CARD10, RNF43, CADPS2, CHRNB1, CXADR, UNC5C, PDZK1, SRCIN1, SFRP2, CLDN3, NAIP6, CLDN8, KCNQ1, PKP1, DNA2, DSC1, HOXB5, TNFRSF11B, UMOD, LIN7A, SMIM6, EFNB2, WNT6, KLC3, CRACR2B, WNT4, ZBTB7C, STRA6, TGFB2, AFAP1L1, GADD45B, CBX2, EAF2, ESR1, NDC80, NR4A2, CAMSAP3, GJB2, OCLN, NASP, GIPC2, BCL2, FGFR4, MUC20…	309	5474	18724	1.26194	0.758867	0.284101	0.283
60	GOTERM_CC_DIRECT	GO:0005615~extracellular space	48	12.938	0.00285798	PNLIPRP1, SERPINB10, MOXD1, SERPINB11, CPM, NTM, GCNT1, STC1, TNFRSF11B, DEFB1, UMOD, MSLN, CLU, DEFA-RS10, WNT6, APELA, FLRT1, LEPR, TNFSF10, AGR2, SOSTDC1, TAC2, REG1, ANXA9, PTGDS, PGLYRP1, TINAG, CAR6, HABP2, WNT4, CMTM8, S100G, AOC1, NAPSA, EDN1, TGFB2, MMP7, CXADR, WNT7B, LGI3, CEACAM2, VNN1, SFRP2, COL7A1, CDH13, LRRN1, DEFA-RS2, LTB	338	1953	21157	1.53843	0.58821	0.0663633	0.0614
61	GOTERM_BP_DIRECT	GO:0001822~kidney development	10	2.69542	0.00287933	TGFB2, WT1, IRX3, SIX2, BCL2, UMOD, SOX11, OVOL1, WNT4, STRA6	327	182	20199	3.39399	0.997747	0.338162	0.337
62	INTERPRO	IPR017970:Homeobox_CS	10	2.69542	0.00290677	IRX1, EMX2, HOXB9, IRX3, SIX2, HOXB3, HOXD4, HOXD3, POU3F1, HOXB5	354	184	22094	3.39198	0.93939	0.697387	0.697
63	GOTERM_CC_DIRECT	GO:0030175~filopodium	7	1.88679	0.00299705	ARL4C, CXADR, PODXL, UNC5C, IQGAP2, LY6G6D, SRCIN1	338	89	21157	4.92318	0.605636	0.0663633	0.0614
64	SMART	SM01145:DUF1041	3	0.808625	0.00317319	UNC13B, CADPS2, CADPS	200	5	10944	32.832	0.415572	0.268135	0.267
65	UP_KW_CELLULAR_COMPONENT	KW-0796~Tight junction	8	2.15633	0.00336062	OCLN, CLDN3, CXADR, CLDN8, CLDN23, LIN7A, PLXDC1, AMOT	314	114	18403	4.11286	0.123032	0.0327661	0.0302
66	GOTERM_BP_DIRECT	GO:0030154~cell differentiation	29	7.81671	0.0034522	WIPF3, FOXI1, SCX, ASCL2, IGSF9, EFNB2, SPIB, KLC3, APELA, HNF4A, KDR, SOX7, WNT4, EDARADD, OSR2, PRM1, GADD45B, EYA2, WNT7B, TESC, SOX11, NPNT, CBFA2T3, DCLK1, SFRP2, PAX8, ELF5, MORN2, FRK	327	1001	20199	1.78956	0.999332	0.384103	0.382
67	GOTERM_BP_DIRECT	GO:0043588~skin development	6	1.61725	0.0037189	DSP, FRAS1, DACT2, LTB, ITGB6, OVOL1	327	64	20199	5.791	0.99962	0.389922	0.388
68	GOTERM_BP_DIRECT	GO:0048546~digestive tract morphogenesis	4	1.07817	0.0038734	SFRP2, AGR2, BCL2, STRA6	327	20	20199	12.3541	0.999727	0.389922	0.388
69	GOTERM_MF_DIRECT	GO:0003700~transcription factor activity, sequence-specific DNA binding	21	5.66038	0.0041572	FOXI1, SOX11, TFCP2L1, POU3F1, OVOL1, ASCL2, ESR1, NR4A2, SPIB, HOXB9, PAX8, WT1, ELF5, HNF4A, SIX2, MYB, HOXB3, HOXD4, HOXD3, SOX7, HOXB5	309	632	18724	2.01346	0.890527	0.367912	0.367
70	UP_KW_BIOLOGICAL_PROCESS	KW-0813~Transport	47	12.6685	0.00418376	RAB3B, CLIC5, IPO11, CLIC3, RAMP3, SLC44A4, SLC35F3, ATP2A3, SLC40A1, LIN7A, SLC17A9, CLCA1, SLC39A8, AP1S3, TRPM5, PTGDS, KCNJ2, STRA6, ATP6V1C2, SLC12A2, GABRP, CADPS2, LRRC26, SLC34A2, CHRNB1, SLC14A2, NUP210, SLC31A2, ABCC8, TESC, CADPS, SPNS2, KCNJ16, SLC4A11, ANO9, ARL4C, PLSCR1, GLRB, NASP, FXYD4, FABP6, SLC9A7, KCNQ1, SCNN1A, KCTD14, RAB17, FOLR1	176	2038	11277	1.47766	0.248055	0.0711239	0.0711
71	GOTERM_BP_DIRECT	GO:0072089~stem cell proliferation	6	1.61725	0.00424686	OSR2, RNF43, WNT7B, KDR, AXIN2, OVOL1	327	66	20199	5.61551	0.999876	0.408085	0.406
72	INTERPRO	IPR001827:Homeobox_Antennapedia_CS	4	1.07817	0.00434397	HOXB3, HOXD4, HOXD3, HOXB5	354	21	22094	11.8881	0.984889	0.697387	0.697
73	GOTERM_CC_DIRECT	GO:0045121~membrane raft	11	2.96496	0.00455296	DPP4, GRIP1, PLSCR1, CXADR, PODXL, NPHS2, PLSCR2, KCNQ1, KDR, MAL2, EPHB1	338	235	21157	2.92996	0.756987	0.0938904	0.0869
74	GOTERM_BP_DIRECT	GO:0009952~anterior/posterior pattern specification	8	2.15633	0.00459222	EMX2, HOXB9, SFRP2, WIF1, HOXB3, HOXD4, HOXD3, HOXB5	327	127	20199	3.89106	0.999941	0.41738	0.415
75	UP_SEQ_FEATURE	DOMAIN:LRRNT	7	1.88679	0.00468957	LRRC26, SLITRK4, LGI3, FLRT1, LRRC4, LRRN1, LGR5	355	97	22127	4.49801	0.989081	0.444027	0.442
76	GOTERM_BP_DIRECT	GO:0043065~positive regulation of apoptotic process	15	4.04313	0.00473847	UNC13B, TGFB2, GADD45B, DAPK2, ALOX12, UNC5C, CLU, PLSCR1, SCIN, SFRP2, WT1, TNFSF10, NOX4, PHLDA2, MUC20	327	391	20199	2.36972	0.999956	0.41738	0.415
77	GOTERM_CC_DIRECT	GO:0009986~cell surface	24	6.469	0.00484596	TGFB2, MMP7, RAMP3, KRT4, NTM, WNT7B, HPN, UMOD, UNC5C, IQGAP2, MSLN, CLU, AMOT, DPP4, WNT6, CEACAM2, OCLN, WIF1, KDR, ITGB6, ANXA9, LY6G6E, H2-AB1, WNT4	338	800	21157	1.87784	0.778182	0.0938904	0.0869
78	INTERPRO	IPR014770:Munc13_1	3	0.808625	0.00506927	UNC13B, CADPS2, CADPS	354	7	22094	26.7482	0.99251	0.697387	0.697
79	INTERPRO	IPR014868:Cadherin_pro_dom	3	0.808625	0.00506927	CDH13, DSC1, DSC2	354	7	22094	26.7482	0.99251	0.697387	0.697
80	INTERPRO	IPR010439:MUN_dom	3	0.808625	0.00506927	UNC13B, CADPS2, CADPS	354	7	22094	26.7482	0.99251	0.697387	0.697
81	UP_SEQ_FEATURE	DOMAIN:MHD1	3	0.808625	0.00508251	UNC13B, CADPS2, CADPS	355	7	22127	26.7127	0.992529	0.444027	0.442
82	GOTERM_BP_DIRECT	GO:1990573~potassium ion import across plasma membrane	5	1.34771	0.00544068	SLC12A2, ABCC8, KCNQ1, KCNJ16, KCNJ2	327	44	20199	7.01939	0.99999	0.460064	0.458
83	UP_SEQ_FEATURE	MOTIF:Antp-type hexapeptide	4	1.07817	0.00640486	HOXB3, HOXD4, HOXD3, HOXB5	355	24	22127	10.3883	0.997919	0.512923	0.511
84	GOTERM_CC_DIRECT	GO:0005912~adherens junction	9	2.42588	0.0064302	CDH6, DSP, EFNB2, CEACAM2, CXADR, CTNND2, PKP1, CDH13, DSC2	338	172	21157	3.2753	0.864638	0.117257	0.109
85	SMART	SM01055:Cadherin_pro	3	0.808625	0.0065055	CDH13, DSC1, DSC2	200	7	10944	23.4514	0.668133	0.366476	0.364
86	UP_KW_MOLECULAR_FUNCTION	KW-0407~Ion channel	13	3.50404	0.00684753	GABRP, LRRC26, CHRNB1, CLIC5, CLIC3, KCNJ16, GLRB, FXYD4, KCNQ1, SCNN1A, KCTD14, TRPM5, KCNJ2	187	346	12184	2.44802	0.373266	0.155211	0.151
87	INTERPRO	IPR000483:Cys-rich_flank_reg_C	6	1.61725	0.00701008	LRRC26, SLITRK4, LGI3, FLRT1, LRRC4, LRRN1	354	75	22094	4.99299	0.998857	0.750079	0.75
88	INTERPRO	IPR039008:IF_rod_dom	6	1.61725	0.00701008	KRT4, KRT17, KRT16, KRT78, KRT75, KRT6B	354	75	22094	4.99299	0.998857	0.750079	0.75
89	UP_SEQ_FEATURE	DOMAIN:IF rod	6	1.61725	0.00704886	KRT4, KRT17, KRT16, KRT78, KRT75, KRT6B	355	75	22127	4.98637	0.998884	0.521074	0.519
90	GOTERM_BP_DIRECT	GO:0030855~epithelial cell differentiation	7	1.88679	0.00714572	TGFB2, KRT4, KRT17, PAX8, KRT16, WT1, SIX2	327	105	20199	4.11804	1	0.581002	0.578
91	UP_KW_CELLULAR_COMPONENT	KW-0403~Intermediate filament	6	1.61725	0.00806787	KRT4, KRT17, KRT16, KRT78, KRT75, KRT6B	314	73	18403	4.81712	0.270885	0.0629294	0.0581
92	GOTERM_BP_DIRECT	GO:0030182~neuron differentiation	11	2.96496	0.0080815	NR4A2, IRX1, WNT6, EMX2, FUT9, IRX3, WNT7B, NAP1L2, SOX11, ASCL2, WNT4	327	252	20199	2.69634	1	0.620697	0.618
93	GOTERM_BP_DIRECT	GO:0001666~response to hypoxia	10	2.69542	0.00842526	NR4A2, DPP4, TGFB2, EDN1, CLDN3, MYB, KDR, REG1, ASCL2, CBFA2T3	327	215	20199	2.87305	1	0.620697	0.618
94	GOTERM_BP_DIRECT	GO:0060070~canonical Wnt signaling pathway	7	1.88679	0.00852624	WNT6, EDN1, SFRP2, WNT7B, SOSTDC1, AXIN2, WNT4	327	109	20199	3.96692	1	0.620697	0.618
95	GOTERM_BP_DIRECT	GO:0034220~ion transmembrane transport	13	3.50404	0.00880838	GABRP, LRRC26, CHRNB1, CLIC5, CLIC3, KCNJ16, GLRB, FXYD4, KCNQ1, SCNN1A, KCTD14, TRPM5, KCNJ2	327	336	20199	2.38994	1	0.620697	0.618
96	UP_KW_MOLECULAR_FUNCTION	KW-0722~Serine protease inhibitor	6	1.61725	0.00917753	SERPINB10, SERPINB11, ITIH2, SPINK8, COL7A1, PAPLN	187	84	12184	4.65393	0.465783	0.156018	0.151
97	UP_SEQ_FEATURE	DOMAIN:Ig-like C2-type 2	8	2.15633	0.00923555	CEACAM2, CXADR, NTM, PAPLN, IGDCC3, HEPACAM2, KDR, FGFR4	355	146	22127	3.41532	0.999866	0.613015	0.61
98	GOTERM_MF_DIRECT	GO:0005254~chloride channel activity	6	1.61725	0.00925985	GABRP, CLIC5, CLIC3, GLRB, ANO9, CLCA1	309	78	18724	4.66119	0.992845	0.702425	0.7
99	UP_SEQ_FEATURE	DOMAIN:Ig-like C2-type 1	8	2.15633	0.00956839	CEACAM2, CXADR, NTM, PAPLN, IGDCC3, HEPACAM2, KDR, FGFR4	355	147	22127	3.39209	0.999903	0.613015	0.61
100	GOTERM_CC_DIRECT	GO:0045202~synapse	27	7.27763	0.00980611	CYFIP2, LRRC4, LIN7A, CLU, IGSF9, CDH6, GRIP1, DCDC2A, ABLIM3, PALMD, CHN2, ANXA9, LY6G6D, LY6G6E, UNC13B, GABRP, CADPS2, CHRNB1, RPH3AL, LGI3, CADPS, UNC5C, SRCIN1, GLRB, CDH13, LY6G, DGKI	338	998	21157	1.69344	0.952872	0.156514	0.145
101	INTERPRO	IPR032444:Keratin_2_head	4	1.07817	0.00985472	KRT4, KRT78, KRT75, KRT6B	354	28	22094	8.91606	0.999928	0.807755	0.808
102	INTERPRO	IPR003054:Keratin_II	4	1.07817	0.00985472	KRT4, KRT78, KRT75, KRT6B	354	28	22094	8.91606	0.999928	0.807755	0.808
103	INTERPRO	IPR001849:PH_domain	11	2.96496	0.0100655	FGD3, CADPS2, AFAP1L1, ARHGEF39, PLEKHS1, CADPS, ARHGEF19, PLCH1, PHLDA2, BMX, SPTBN2	354	263	22094	2.61041	0.999941	0.807755	0.808
104	GOTERM_BP_DIRECT	GO:0006883~cellular sodium ion homeostasis	4	1.07817	0.0101225	SLC12A2, TESC, SCNN1A, UMOD	327	28	20199	8.82438	1	0.673932	0.671
105	UP_KW_BIOLOGICAL_PROCESS	KW-0879~Wnt signaling pathway	9	2.42588	0.0104391	WNT6, RNF43, SFRP2, WIF1, WNT7B, SOSTDC1, AXIN2, NOTUM, WNT4	176	193	11277	2.9879	0.510117	0.141972	0.142
106	SMART	SM01391:Filament	6	1.61725	0.0104582	KRT4, KRT17, KRT16, KRT78, KRT75, KRT6B	200	73	10944	4.49753	0.830812	0.39459	0.392
107	GOTERM_MF_DIRECT	GO:0000981~RNA polymerase II transcription factor activity, sequence-specific DNA binding	29	7.81671	0.0105949	FOXI1, SCX, DACH2, ASCL2, SPIB, HNF4A, SIX2, MYB, SOX7, ZBTB7C, IRX1, OSR2, EMX2, ZFP599, IRX3, SOX11, POU3F1, OVOL1, OVOL3, NR4A2, HOXB9, PAX8, WT1, ELF5, HOXB3, HOXD4, HOXD3, ZBTB8B, HOXB5	309	1071	18724	1.64077	0.996503	0.703234	0.701
108	GOTERM_BP_DIRECT	GO:0030336~negative regulation of cell migration	8	2.15633	0.0107033	CLDN3, SFRP2, LIMCH1, KRT16, HNF4A, BCL2, STC1, WNT4	327	149	20199	3.31654	1	0.673932	0.671
109	GOTERM_BP_DIRECT	GO:0017121~phospholipid scrambling	3	0.808625	0.0107273	PLSCR1, PLSCR2, ANO9	327	10	20199	18.5312	1	0.673932	0.671
110	GOTERM_CC_DIRECT	GO:0030057~desmosome	4	1.07817	0.0107718	DSP, PKP1, DSC1, DSC2	338	29	21157	8.63375	0.965174	0.156514	0.145
111	GOTERM_CC_DIRECT	GO:0016327~apicolateral plasma membrane	4	1.07817	0.0107718	OCLN, CLDN3, CXADR, CLDN8	338	29	21157	8.63375	0.965174	0.156514	0.145
112	UP_SEQ_FEATURE	DOMAIN:PH	11	2.96496	0.0110123	FGD3, CADPS2, AFAP1L1, ARHGEF39, PLEKHS1, CADPS, ARHGEF19, PLCH1, PHLDA2, BMX, SPTBN2	355	266	22127	2.57754	0.999976	0.661427	0.659
113	GOTERM_BP_DIRECT	GO:0030216~keratinocyte differentiation	6	1.61725	0.0110649	DSP, SPRR2G, SPRR2H, KRT16, POU3F1, SPRR2D	327	83	20199	4.46535	1	0.673932	0.671
114	GOTERM_CC_DIRECT	GO:0005911~cell-cell junction	10	2.69542	0.0111141	DSP, CEACAM2, OCLN, CLDN3, CXADR, NPHS2, HPN, FLRT1, LIN7A, FGFR4	338	228	21157	2.74538	0.968716	0.156514	0.145
115	GOTERM_CC_DIRECT	GO:0042995~cell projection	32	8.62534	0.0111551	AVIL, CTNND2, UMOD, DPP4, GRIP1, SCIN, DCDC2A, PALMD, PODXL, FLRT1, LY6G6D, LY6G6E, EPHB1, SPTBN2, SLC12A2, EMX2, AFAP1L1, TESC, LGI3, COBL, UNC5C, SRCIN1, DCLK1, CAMSAP3, ARL4C, GLRB, BIN2, SCNN1A, RAB17, MUC20, PDE9A, DGKI	338	1263	21157	1.58593	0.969116	0.156514	0.145
116	GOTERM_BP_DIRECT	GO:0016079~synaptic vesicle exocytosis	4	1.07817	0.0111578	UNC13B, CADPS2, CADPS, SPTBN2	327	29	20199	8.52009	1	0.673932	0.671
117	GOTERM_CC_DIRECT	GO:0071944~cell periphery	7	1.88679	0.0116123	SLC12A2, KRT17, NPHS2, TSPAN18, KDR, NOX4, CLU	338	118	21157	3.71324	0.973241	0.156514	0.145
118	GOTERM_BP_DIRECT	GO:0008217~regulation of blood pressure	6	1.61725	0.011614	EDN1, APELA, KCNQ1, SCNN1A, NPY1R, UMOD	327	84	20199	4.41219	1	0.680442	0.677
119	SMART	SM00082:LRRCT	6	1.61725	0.0116743	LRRC26, SLITRK4, LGI3, FLRT1, LRRC4, LRRN1	200	75	10944	4.3776	0.862558	0.39459	0.392
120	GOTERM_BP_DIRECT	GO:0045600~positive regulation of fat cell differentiation	5	1.34771	0.0119093	SFRP2, WIF1, AXIN2, CCDC3, ZBTB7C	327	55	20199	5.61551	1	0.680442	0.677
121	GOTERM_BP_DIRECT	GO:0002009~morphogenesis of an epithelium	4	1.07817	0.0122519	FRAS1, KRT17, KRT16, KRT6B	327	30	20199	8.23609	1	0.681595	0.678
122	INTERPRO	IPR029142:SPRR2	3	0.808625	0.0127277	SPRR2G, SPRR2H, SPRR2D	354	11	22094	17.0216	0.999996	0.875789	0.876
123	GOTERM_BP_DIRECT	GO:0045944~positive regulation of transcription from RNA polymerase II promoter	32	8.62534	0.0129637	FOXI1, SLC40A1, SCX, ASCL2, SPIB, ABLIM3, HNF4A, SIX2, MYB, SOX7, ZBTB7C, OSR2, EDN1, IRX3, EAF2, SOX11, NPNT, POU3F1, ESR1, NR4A2, PLSCR1, SFRP2, HOXB9, PAX8, PLSCR2, WT1, ELF5, CDH13, HOXB3, HOXD4, HOXD3, HOXB5	327	1260	20199	1.56878	1	0.685594	0.682
124	GOTERM_BP_DIRECT	GO:0003158~endothelium development	3	0.808625	0.0129724	GJA4, SLC40A1, KDR	327	11	20199	16.8465	1	0.685594	0.682
125	KEGG_PATHWAY	mmu05150:Staphylococcus aureus infection	7	1.88679	0.0137456	KRT17, KRT16, DEFA-RS2, DEFB1, H2-AA, H2-AB1, DEFA-RS10	146	128	9463	3.54457	0.952404	1	1
126	GOTERM_CC_DIRECT	GO:0030141~secretory granule	9	2.42588	0.0137993	RAB3B, TGFB2, SPRR2G, RPH3AL, SLC17A9, CLCA1, DEFA-RS2, DEFA-RS10, SPRR2D	338	197	21157	2.85966	0.986534	0.17824	0.165
127	INTERPRO	IPR039808:Cadherin	4	1.07817	0.0142382	CDH6, CDH13, CDH16, DSC2	354	32	22094	7.80155	0.999999	0.875789	0.876
128	GOTERM_BP_DIRECT	GO:0045216~cell-cell junction organization	4	1.07817	0.0146188	TGFB2, OCLN, CXADR, HNF4A	327	32	20199	7.72133	1	0.723573	0.72
129	UP_SEQ_FEATURE	REGION:Linker 12	5	1.34771	0.0146987	KRT4, KRT17, KRT16, KRT75, KRT6B	355	59	22127	5.28217	0.999999	0.784748	0.781
130	UP_SEQ_FEATURE	REGION:Coil 2	5	1.34771	0.0146987	KRT4, KRT17, KRT16, KRT75, KRT6B	355	59	22127	5.28217	0.999999	0.784748	0.781
131	INTERPRO	IPR002126:Cadherin-like_dom	7	1.88679	0.0147636	CDH6, PCDH20, CDH13, CDH16, DSC1, CELSR2, DSC2	354	124	22094	3.52328	0.999999	0.875789	0.876
132	GOTERM_BP_DIRECT	GO:0016055~Wnt signaling pathway	10	2.69542	0.0148248	WNT6, RNF43, SFRP2, WIF1, WNT7B, SOSTDC1, AXIN2, NOTUM, CELSR2, WNT4	327	236	20199	2.6174	1	0.723573	0.72
133	INTERPRO	IPR020479:Homeobox_metazoa	6	1.61725	0.0153858	EMX2, HOXB9, HOXB3, HOXD4, HOXD3, HOXB5	354	91	22094	4.11511	1	0.875789	0.876
134	GOTERM_BP_DIRECT	GO:0061626~pharyngeal arch artery morphogenesis	3	0.808625	0.0154024	TGFB2, EDN1, FOLR1	327	12	20199	15.4427	1	0.723573	0.72
135	GOTERM_BP_DIRECT	GO:0021952~central nervous system projection neuron axonogenesis	3	0.808625	0.0154024	NR4A2, EPHB1, DCLK1	327	12	20199	15.4427	1	0.723573	0.72
136	GOTERM_BP_DIRECT	GO:0033687~osteoblast proliferation	3	0.808625	0.0154024	OSR2, BCL2, AXIN2	327	12	20199	15.4427	1	0.723573	0.72
137	KEGG_PATHWAY	mmu05217:Basal cell carcinoma	5	1.34771	0.0156713	WNT6, GADD45B, WNT7B, AXIN2, WNT4	146	63	9463	5.14405	0.969037	1	1
138	INTERPRO	IPR015919:Cadherin-like_sf	7	1.88679	0.0158629	CDH6, PCDH20, CDH13, CDH16, DSC1, CELSR2, DSC2	354	126	22094	3.46736	1	0.875789	0.876
139	GOTERM_BP_DIRECT	GO:0095500~acetylcholine receptor signaling pathway	4	1.07817	0.0158923	CHRNB1, LY6G6D, LY6G6E, LY6G	327	33	20199	7.48735	1	0.730353	0.727
140	INTERPRO	IPR018039:IF_conserved	5	1.34771	0.0163699	KRT4, KRT17, KRT16, KRT75, KRT6B	354	61	22094	5.11577	1	0.875789	0.876
141	GOTERM_CC_DIRECT	GO:0031528~microvillus membrane	4	1.07817	0.0166426	SLC34A2, PODXL, PDZK1, MUC20	338	34	21157	7.36408	0.994498	0.198459	0.184
142	GOTERM_CC_DIRECT	GO:0005737~cytoplasm	137	36.9272	0.0166777	RAB3B, CYFIP2, IPO11, SAMD9L, SH2D7, ANKLE1, AVIL, CTNND2, WIPF3, GIMAP6, CELSR2, CLU, GIMAP8, AMOT, GRIP1, RGS3, PTTG1, GNAT3, DHX58, KDR, PTGDS, PHLDA2, PGLYRP1, CAR6, EPHB1, SOX7, UNC13B, CARD10, CXADR, LIMCH1, ARRDC1, DAPK2, SRCIN1, BIN2, KCNQ1, SCNN1A, PKP1, PADI2, DNA2, KANK4, DGKI, PDE9A, SPRR2G, SPRR2H, CAPSL, TROAP, HPN, STC1, ALOX12, IQGAP2, KLC3, SCIN, CRACR2B, PODXL, FLRT1, INPP5J, ZF…	338	7339	21157	1.16848	0.994558	0.198459	0.184
143	UP_SEQ_FEATURE	PROPEP:Removed in mature form	11	2.96496	0.0166987	CPM, VNN1, NTM, LYPD2, CDH13, UMOD, MSLN, LY6G6D, FOLR1, LY6G, GNG13	355	284	22127	2.41417	1	0.844602	0.841
144	GOTERM_MF_DIRECT	GO:0043565~sequence-specific DNA binding	16	4.31267	0.0169995	IRX1, OSR2, FOXI1, SCX, POU3F1, ASCL2, ESR1, NR4A2, SPIB, PAX8, WT1, ELF5, HNF4A, SIX2, BCL2, SOX7	309	493	18724	1.96659	0.999889	1	0.998
145	GOTERM_BP_DIRECT	GO:0034332~adherens junction organization	4	1.07817	0.0172262	CDH6, DSP, EFNB2, CDH13	327	34	20199	7.26713	1	0.761497	0.758
146	GOTERM_CC_DIRECT	GO:0030027~lamellipodium	9	2.42588	0.0176856	DPP4, ABLIM3, PODXL, TESC, AVIL, UNC5C, IQGAP2, SRCIN1, AMOT	338	206	21157	2.73472	0.99604	0.198459	0.184
147	GOTERM_BP_DIRECT	GO:1902476~chloride transmembrane transport	5	1.34771	0.0178524	SLC12A2, GABRP, GLRB, ANO9, CLCA1	327	62	20199	4.9815	1	0.761497	0.758
148	GOTERM_BP_DIRECT	GO:0055064~chloride ion homeostasis	3	0.808625	0.0180108	SLC12A2, KCNQ1, UMOD	327	13	20199	14.2548	1	0.761497	0.758
149	GOTERM_BP_DIRECT	GO:0070294~renal sodium ion absorption	3	0.808625	0.0180108	EDN1, KCNQ1, UMOD	327	13	20199	14.2548	1	0.761497	0.758
150	GOTERM_CC_DIRECT	GO:0043235~receptor complex	9	2.42588	0.0181075	RAMP3, GPRC5A, KDR, LEPR, TNFRSF11B, ITGB6, FGFR4, GPRC5C, PLXDC1	338	207	21157	2.72151	0.996534	0.198459	0.184
151	SMART	SM00233:PH	11	2.96496	0.0181337	FGD3, CADPS2, AFAP1L1, ARHGEF39, PLEKHS1, CADPS, ARHGEF19, PLCH1, PHLDA2, BMX, SPTBN2	200	255	10944	2.36047	0.954622	0.510765	0.508
152	GOTERM_CC_DIRECT	GO:0048471~perinuclear region of cytoplasm	23	6.19946	0.0185655	CYFIP2, RAB3B, NTM, MTMR14, COBL, CLU, ESR1, GRIP1, PLSCR1, GJB2, PLSCR2, FLRT1, BCL2, CDH13, NOX4, RHPN2, REG1, PTGDS, PDE8B, TSPAN1, PDE9A, DGKI, SPTBN2	338	853	21157	1.68778	0.997001	0.198459	0.184
153	GOTERM_BP_DIRECT	GO:0007043~cell-cell junction assembly	4	1.07817	0.0186208	CDH6, CTNND2, PKP1, CDH13	327	35	20199	7.0595	1	0.7654	0.762
154	GOTERM_BP_DIRECT	GO:0008544~epidermis development	5	1.34771	0.0188272	SPRR2G, SPRR2H, OVOL1, POU3F1, SPRR2D	327	63	20199	4.90243	1	0.7654	0.762
155	UP_KW_LIGAND	KW-0868~Chloride	6	1.61725	0.0188554	SLC12A2, GABRP, CLIC5, CLIC3, GLRB, CLCA1	120	87	6704	3.85287	0.435076	0.282832	0.283
156	UP_SEQ_FEATURE	REGION:Coil 1B	5	1.34771	0.0192921	KRT4, KRT17, KRT16, KRT75, KRT6B	355	64	22127	4.8695	1	0.863025	0.859
157	INTERPRO	IPR011993:PH-like_dom_sf	14	3.77358	0.0196023	CADPS2, AFAP1L1, ARHGEF39, CADPS, ARHGEF19, CCM2L, BMX, PTPN14, FGD3, RGS3, PLEKHS1, PLCH1, PHLDA2, SPTBN2	354	424	22094	2.06079	1	0.993527	0.994
158	GOTERM_CC_DIRECT	GO:0098978~glutamatergic synapse	19	5.12129	0.0200219	UNC13B, CADPS2, CTNND2, CADPS, LRRC4, NPY1R, SRCIN1, EFNB2, CDH6, GRIP1, ABLIM3, SLITRK4, PPP1R1B, MAL2, RAB17, EPHB1, KCNJ2, DGKI, SPTBN2	338	661	21157	1.79924	0.998107	0.206893	0.192
159	KEGG_PATHWAY	mmu04514:Cell adhesion molecules	8	2.15633	0.0200671	OCLN, CLDN3, CLDN8, SLITRK4, CLDN23, LRRC4, H2-AA, H2-AB1	146	179	9463	2.89676	0.988434	1	1
160	GOTERM_BP_DIRECT	GO:0030878~thyroid gland development	4	1.07817	0.0200762	EDN1, PAX8, HOXB3, HOXD3	327	36	20199	6.8634	1	0.78612	0.782
161	GOTERM_BP_DIRECT	GO:0007156~homophilic cell adhesion via plasma membrane adhesion molecules	8	2.15633	0.0200806	CDH6, PCDH20, CDH13, CDH16, DSC1, CELSR2, DSC2, IGSF9	327	169	20199	2.92405	1	0.78612	0.782
162	UP_SEQ_FEATURE	REGION:Linker 1	5	1.34771	0.0203055	KRT4, KRT17, KRT16, KRT75, KRT6B	355	65	22127	4.79458	1	0.863025	0.859
163	UP_SEQ_FEATURE	REGION:Coil 1A	5	1.34771	0.0203055	KRT4, KRT17, KRT16, KRT75, KRT6B	355	65	22127	4.79458	1	0.863025	0.859
164	INTERPRO	IPR009057:Homeobox-like_sf	12	3.2345	0.0206541	IRX1, EMX2, HOXB9, PAX8, IRX3, SIX2, MYB, HOXB3, HOXD4, HOXD3, POU3F1, HOXB5	354	338	22094	2.21583	1	0.994493	0.994
165	UP_SEQ_FEATURE	DOMAIN:Ig-like C2-type 3	6	1.61725	0.0206551	CEACAM2, NTM, PAPLN, IGDCC3, KDR, FGFR4	355	98	22127	3.8161	1	0.863025	0.859
166	GOTERM_BP_DIRECT	GO:0002260~lymphocyte homeostasis	3	0.808625	0.0207912	SPNS2, SLC40A1, BCL2	327	14	20199	13.2366	1	0.799137	0.795
167	GOTERM_CC_DIRECT	GO:0031410~cytoplasmic vesicle	23	6.19946	0.0212963	CADPS2, RPH3AL, SLC31A2, ARRDC1, ABHD2, DAPK2, LGI3, CADPS, CLU, AMOT, GRIP1, OCLN, ADGRF1, SLC17A9, KCNQ1, MORN2, SCNN1A, FLRT1, KDR, AP1S3, FOLR1, DSC2, DGKI	338	865	21157	1.66437	0.998736	0.212963	0.197
168	GOTERM_MF_DIRECT	GO:0005546~phosphatidylinositol-4,5-bisphosphate binding	6	1.61725	0.0220232	SCIN, KCNQ1, AVIL, CADPS, ANXA9, KCNJ2	309	97	18724	3.74817	0.999993	1	0.998
169	GOTERM_MF_DIRECT	GO:0005102~receptor binding	14	3.77358	0.0223257	EDN1, TGFB2, CXADR, WNT7B, PDZK1, CLU, DPP4, EFNB2, GRIP1, WNT6, HNF4A, REG1, FRK, WNT4	309	420	18724	2.01985	0.999994	1	0.998
170	GOTERM_BP_DIRECT	GO:0031069~hair follicle morphogenesis	4	1.07817	0.0231699	TGFB2, KRT17, BCL2, SOSTDC1	327	38	20199	6.50217	1	0.859318	0.855
171	GOTERM_BP_DIRECT	GO:0086091~regulation of heart rate by cardiac conduction	4	1.07817	0.0231699	DSP, KCNQ1, DSC2, KCNJ2	327	38	20199	6.50217	1	0.859318	0.855
172	UP_SEQ_FEATURE	REGION:Head	5	1.34771	0.0235395	KRT4, KRT17, KRT16, KRT75, KRT6B	355	68	22127	4.58306	1	0.942563	0.939
173	SMART	SM00112:CA	7	1.88679	0.0246828	CDH6, PCDH20, CDH13, CDH16, DSC1, CELSR2, DSC2	200	123	10944	3.11415	0.985356	0.595913	0.592
174	UP_SEQ_FEATURE	REGION:Tail	5	1.34771	0.024683	KRT4, KRT17, KRT16, KRT75, KRT6B	355	69	22127	4.51664	1	0.948813	0.945
175	UP_KW_PTM	KW-1015~Disulfide bond	76	20.4852	0.0253826	PNLIPRP1, MOXD1, CPM, CLIC3, LRRC4, HEPACAM2, DEFB1, MSLN, PRN, CLU, CELSR2, VSIG1, KDR, LEPR, SOSTDC1, ITGB6, REG1, PTGDS, PGLYRP1, TINAG, CAR6, HABP2, SLC34A2, CHRNB1, RNF43, EDN1, PRM1, CXADR, SPINK8, TESC, TNFRSF19, NPY1R, UNC5C, SSTR1, NPNT, CEACAM2, SFRP2, IGDCC3, LY6G, RAMP3, NTM, GCNT1, HPN, PAPLN, STC1, TNFRSF11B, UMOD, IGSF9, DPP4, EFNB2, WNT6, FUT9, WIF1, FLRT1, AGR2, LY6G6D, LY6G6E, W…	237	3370	12982	1.23531	0.446413	0.152295	0.146
176	GOTERM_CC_DIRECT	GO:0001725~stress fiber	6	1.61725	0.026414	AFAP1L1, ABLIM3, LIMCH1, NEBL, NOX4, AMOT	338	105	21157	3.57684	0.999751	0.255885	0.237
177	GOTERM_BP_DIRECT	GO:0050850~positive regulation of calcium-mediated signaling	4	1.07817	0.0265073	EDN1, RAMP3, KDR, CDH13	327	40	20199	6.17706	1	0.91527	0.911
178	GOTERM_BP_DIRECT	GO:0055078~sodium ion homeostasis	3	0.808625	0.0268433	SLC12A2, SCNN1A, UMOD	327	16	20199	11.582	1	0.91527	0.911
179	GOTERM_BP_DIRECT	GO:0061029~eyelid development in camera-type eye	3	0.808625	0.0268433	OSR2, SOX11, STRA6	327	16	20199	11.582	1	0.91527	0.911
180	GOTERM_BP_DIRECT	GO:0022407~regulation of cell-cell adhesion	3	0.808625	0.0268433	PODXL, CELSR2, WNT4	327	16	20199	11.582	1	0.91527	0.911
181	GOTERM_BP_DIRECT	GO:0030644~cellular chloride ion homeostasis	3	0.808625	0.0268433	SLC12A2, KCNQ1, UMOD	327	16	20199	11.582	1	0.91527	0.911
182	GOTERM_MF_DIRECT	GO:0045296~cadherin binding	5	1.34771	0.0269339	CDH6, CTNND2, KDR, PKP1, CDH13	309	69	18724	4.39098	0.999999	1	0.998
183	KEGG_PATHWAY	mmu05226:Gastric cancer	7	1.88679	0.0276486	WNT6, TGFB2, GADD45B, WNT7B, BCL2, AXIN2, WNT4	146	150	9463	3.0247	0.997905	1	1
184	GOTERM_MF_DIRECT	GO:0003707~steroid hormone receptor activity	3	0.808625	0.0278016	ABHD2, HNF4A, ESR1	309	16	18724	11.3617	1	1	0.998
185	UP_KW_DOMAIN	KW-0732~Signal	105	28.3019	0.0279949	DEFB1, CELSR2, CLU, DEFA-RS10, CDH6, VSIG1, EVA1C, KDR, LEPR, SLC39A8, REG1, PTGDS, PGLYRP1, CAR6, EPHB1, HABP2, RNF43, CHRNB1, CXADR, NUP210, SPINK8, UNC5C, SHISA2, NPNT, SFRP2, GM11545, DEFA-RS2, UPK3BL, LY6G, DSC1, DSC2, NTM, STC1, LYPD2, TNFRSF11B, UMOD, EDDM3B, IGSF9, EFNB2, ADGRG3, WNT6, FAM171A2, APELA, PODXL, FLRT1, CLCA1, TAC2, WNT4, TMEM132C, TGFB2, NAPSA, PCDH20, OCLN, VNN1, FXYD4, LRR…	277	4746	14772	1.17983	0.494123	0.289271	0.277
186	UP_KW_MOLECULAR_FUNCTION	KW-0829~Tyrosine-protein kinase	6	1.61725	0.0284444	DYRK3, KDR, BMX, FGFR4, EPHB1, FRK	187	112	12184	3.49045	0.859459	0.342384	0.332
187	GOTERM_BP_DIRECT	GO:0030307~positive regulation of cell growth	6	1.61725	0.0287286	TGFB2, SLC44A4, SFRP2, KRT17, HPN, BCL2	327	106	20199	3.49645	1	0.960733	0.956
188	INTERPRO	IPR001356:Homeobox_dom	10	2.69542	0.0289821	IRX1, EMX2, HOXB9, IRX3, SIX2, HOXB3, HOXD4, HOXD3, POU3F1, HOXB5	354	268	22094	2.32882	1	1	1
189	GOTERM_BP_DIRECT	GO:0048839~inner ear development	5	1.34771	0.0290856	TGFB2, GJB2, KCNQ1, LIN7A, LGR5	327	72	20199	4.28963	1	0.960733	0.956
190	UP_SEQ_FEATURE	LIPID:O-palmitoleoyl serine; by PORCN	3	0.808625	0.029626	WNT6, WNT7B, WNT4	355	17	22127	10.9993	1	1	0.997
191	UP_KW_MOLECULAR_FUNCTION	KW-0117~Actin capping	3	0.808625	0.0302104	SCIN, AVIL, SPTBN2	187	18	12184	10.8592	0.875814	0.342384	0.332
192	GOTERM_MF_DIRECT	GO:0000978~RNA polymerase II core promoter proximal region sequence-specific DNA binding	28	7.54717	0.0302569	FOXI1, SCX, TFCP2L1, DACH2, ASCL2, SPIB, HNF4A, SIX2, MYB, SOX7, ZBTB7C, IRX1, EMX2, ZFP599, IRX3, SOX11, POU3F1, OVOL1, ESR1, OVOL3, NR4A2, HOXB9, PAX8, WT1, HOXB3, HOXD4, HOXD3, HOXB5	309	1121	18724	1.51354	1	1	0.998
193	INTERPRO	IPR001781:Znf_LIM	5	1.34771	0.0307682	ABLIM3, LIMCH1, NEBL, ZFP185, LMCD1	354	74	22094	4.21706	1	1	1
194	GOTERM_CC_DIRECT	GO:0001726~ruffle	6	1.61725	0.0314311	PODXL, MTMR14, TESC, INPP5J, COBL, AMOT	338	110	21157	3.41425	0.99995	0.286578	0.265
195	GOTERM_CC_DIRECT	GO:0070062~extracellular exosome	6	1.61725	0.0314311	AOC1, GPRC5A, PODXL, SCNN1A, KIF12, GPRC5C	338	110	21157	3.41425	0.99995	0.286578	0.265
196	INTERPRO	IPR028237:PRR15	2	0.539084	0.0316998	PRR15L, PRR15	354	2	22094	62.4124	1	1	1
197	INTERPRO	IPR033227:CAPS	2	0.539084	0.0316998	CADPS2, CADPS	354	2	22094	62.4124	1	1	1
198	INTERPRO	IPR037443:LURAP1	2	0.539084	0.0316998	LURAP1L, LURAP1	354	2	22094	62.4124	1	1	1
199	INTERPRO	IPR039902:CCDC148/CCDC112	2	0.539084	0.0316998	CCDC112, CCDC148	354	2	22094	62.4124	1	1	1
200	UP_SEQ_FEATURE	REGION:7 X 3 AA tandem repeats of C-P-X	2	0.539084	0.0317419	DEFA-RS2, DEFA-RS10	355	2	22127	62.3296	1	1	0.997
201	UP_SEQ_FEATURE	REGION:Interaction with DRD2	2	0.539084	0.0317419	CADPS2, CADPS	355	2	22127	62.3296	1	1	0.997
202	UP_SEQ_FEATURE	DOMAIN:Cadherin	6	1.61725	0.0319594	CDH6, PCDH20, CDH13, CDH16, DSC1, DSC2	355	110	22127	3.3998	1	1	0.997
203	GOTERM_BP_DIRECT	GO:1990504~dense core granule exocytosis	2	0.539084	0.0320191	CADPS2, CADPS	327	2	20199	61.7706	1	1	0.996
204	GOTERM_BP_DIRECT	GO:0043375~CD8-positive, alpha-beta T cell lineage commitment	2	0.539084	0.0320191	BCL2, TOX	327	2	20199	61.7706	1	1	0.996
205	GOTERM_BP_DIRECT	GO:0007165~signal transduction	31	8.3558	0.0323788	TNFRSF11B, CELSR2, ADGRG3, WNT6, FAM83E, GNAT3, CHN2, LEPR, RHPN2, REG1, PDE8B, WNT4, EDARADD, CHRNB1, TGFB2, NPY1R, RASSF9, UNC5C, SSTR1, BMX, GNG13, CEACAM2, ADGRF1, GPRC5A, PPP1R1B, GNB3, PLCH1, LGR5, GPRC5C, PDE9A, DGKI	327	1304	20199	1.46847	1	1	0.996
206	UP_SEQ_FEATURE	TRANSMEM:Helical; Name=M2	3	0.808625	0.0329828	SLC34A2, KCNJ16, KCNJ2	355	18	22127	10.3883	1	1	0.997
207	UP_SEQ_FEATURE	TRANSMEM:Helical; Name=M1	3	0.808625	0.0329828	SLC34A2, KCNJ16, KCNJ2	355	18	22127	10.3883	1	1	0.997
208	GOTERM_BP_DIRECT	GO:0042060~wound healing	5	1.34771	0.0331135	DSP, TGFB2, ARHGEF19, CCM2L, ITGB6	327	75	20199	4.11804	1	1	0.996
209	GOTERM_BP_DIRECT	GO:0003094~glomerular filtration	3	0.808625	0.0335111	EDN1, UMOD, RHPN2	327	18	20199	10.2951	1	1	0.996
210	GOTERM_BP_DIRECT	GO:0048566~embryonic digestive tract development	3	0.808625	0.0335111	TGFB2, MYB, STRA6	327	18	20199	10.2951	1	1	0.996
211	GOTERM_MF_DIRECT	GO:0005109~frizzled binding	4	1.07817	0.0335327	WNT6, RNF43, WNT7B, WNT4	309	43	18724	5.63679	1	1	0.998
212	UP_KW_DOMAIN	KW-0371~Homeobox	10	2.69542	0.0335574	IRX1, EMX2, HOXB9, IRX3, SIX2, HOXB3, HOXD4, HOXD3, POU3F1, HOXB5	277	236	14772	2.25968	0.559216	0.289271	0.277
213	GOTERM_MF_DIRECT	GO:0051015~actin filament binding	9	2.42588	0.0335904	CAMSAP3, SCIN, ABLIM3, PSTPIP2, NEBL, AVIL, IQGAP2, MISP, SPTBN2	309	226	18724	2.41309	1	1	0.998
214	UP_SEQ_FEATURE	DOMAIN:PDZ	7	1.88679	0.0338804	GRIP1, RGS3, GIPC2, LIN7A, PDZK1, RHPN2, CYTIP	355	150	22127	2.90871	1	1	0.997
215	GOTERM_BP_DIRECT	GO:0051965~positive regulation of synapse assembly	5	1.34771	0.0345249	SLITRK4, XLR3B, FLRT1, LRRN1, EPHB1	327	76	20199	4.06386	1	1	0.996
216	INTERPRO	IPR001478:PDZ	7	1.88679	0.0346355	GRIP1, RGS3, GIPC2, LIN7A, PDZK1, RHPN2, CYTIP	354	151	22094	2.89329	1	1	1
217	GOTERM_BP_DIRECT	GO:0008542~visual learning	5	1.34771	0.0359707	TTC36, DCDC2A, ABCC8, PPP1R1B, PDE8B	327	77	20199	4.01108	1	1	0.996
218	INTERPRO	IPR024066:RGS_subdom1/3	3	0.808625	0.0363915	RGS3, RGS13, AXIN2	354	19	22094	9.85459	1	1	1
219	INTERPRO	IPR005817:Wnt	3	0.808625	0.0363915	WNT6, WNT7B, WNT4	354	19	22094	9.85459	1	1	1
220	INTERPRO	IPR043158:Wnt_C	3	0.808625	0.0363915	WNT6, WNT7B, WNT4	354	19	22094	9.85459	1	1	1
221	INTERPRO	IPR018161:Wnt_CS	3	0.808625	0.0363915	WNT6, WNT7B, WNT4	354	19	22094	9.85459	1	1	1
222	GOTERM_CC_DIRECT	GO:0005604~basement membrane	6	1.61725	0.0370076	TGFB2, FRAS1, COL7A1, PAPLN, NPNT, TINAG	338	115	21157	3.26581	0.999992	0.327781	0.303
223	UP_SEQ_FEATURE	COMPBIAS:Polar residues	124	33.4232	0.0378477	SH2D7, 2810408A11RIK, FAM89A, CTNND2, WIPF3, FOXI1, DACH2, GIMAP6, CELSR2, GIMAP8, AMOT, CDH6, GRIP1, RGS3, NOTUMOS, LURAP1L, PTTG1, EVA1C, MYB, KDR, PDE8B, KRT6B, UNC13B, CARD10, RNF43, CXADR, LIMCH1, ARRDC1, SOX11, PDZK1, NPNT, OVOL1, SRCIN1, BIN2, SLC9A7, PLEKHS1, XLR3B, HOXB3, KCTD14, PRR15, UPK3BL, TOX, KANK4, DGKI, HOXB5, TROAP, USHBP1, FUT1, FAM149A, IGSF9, EFNB2, FAM221A, FAM171A2, KLC3, …	355	6697	22127	1.15408	1	1	0.997
224	GOTERM_MF_DIRECT	GO:0017128~phospholipid scramblase activity	3	0.808625	0.0383621	PLSCR1, PLSCR2, ANO9	309	19	18724	9.56771	1	1	0.998
225	KEGG_PATHWAY	mmu05200:Pathways in cancer	15	4.04313	0.0385714	EDN1, TGFB2, GADD45B, WNT7B, DAPK2, CALML3, AXIN2, ESR1, GNG13, WNT6, PAX8, BCL2, GNB3, FGFR4, WNT4	146	543	9463	1.79047	0.999826	1	1
226	INTERPRO	IPR036034:PDZ_sf	7	1.88679	0.0385754	GRIP1, RGS3, GIPC2, LIN7A, PDZK1, RHPN2, CYTIP	354	155	22094	2.81863	1	1	1
227	INTERPRO	IPR020894:Cadherin_CS	6	1.61725	0.0386323	CDH6, PCDH20, CDH13, DSC1, CELSR2, DSC2	354	116	22094	3.22823	1	1	1
228	UP_KW_CELLULAR_COMPONENT	KW-0770~Synapse	16	4.31267	0.0388221	UNC13B, CYFIP2, GABRP, CADPS2, CHRNB1, LGI3, CADPS, LRRC4, UNC5C, LIN7A, SRCIN1, IGSF9, GRIP1, GLRB, PALMD, DGKI	314	531	18403	1.76597	0.786525	0.238346	0.22
229	GOTERM_BP_DIRECT	GO:0045669~positive regulation of osteoblast differentiation	5	1.34771	0.0389661	SFRP2, WNT7B, SOX11, NPNT, WNT4	327	79	20199	3.90953	1	1	0.996
230	GOTERM_BP_DIRECT	GO:0009887~animal organ morphogenesis	7	1.88679	0.0390913	EFNB2, WNT6, PAX8, WNT7B, BCL2, PHLDA2, WNT4	327	154	20199	2.80776	1	1	0.996
231	GOTERM_BP_DIRECT	GO:0006887~exocytosis	6	1.61725	0.04002	UNC13B, CADPS2, RPH3AL, LGI3, LIN7A, SRCIN1	327	116	20199	3.19503	1	1	0.996
232	GOTERM_BP_DIRECT	GO:0035094~response to nicotine	4	1.07817	0.0400907	EDN1, GNAT3, PPP1R1B, BCL2	327	47	20199	5.25708	1	1	0.996
233	UP_SEQ_FEATURE	LIPID:GPI-anchor amidated asparagine	3	0.808625	0.0401136	VNN1, LY6G6D, LY6G	355	20	22127	9.34944	1	1	0.997
234	GOTERM_BP_DIRECT	GO:0007267~cell-cell signaling	5	1.34771	0.0405156	WNT6, GJB2, EDN1, GJA4, WNT4	327	80	20199	3.86067	1	1	0.996
235	GOTERM_BP_DIRECT	GO:0051145~smooth muscle cell differentiation	3	0.808625	0.0407491	WNT7B, NPNT, WNT4	327	20	20199	9.2656	1	1	0.996
236	GOTERM_BP_DIRECT	GO:0030111~regulation of Wnt signaling pathway	3	0.808625	0.0407491	SFRP2, DCDC2A, AXIN2	327	20	20199	9.2656	1	1	0.996
237	GOTERM_BP_DIRECT	GO:0051693~actin filament capping	3	0.808625	0.0407491	SCIN, AVIL, SPTBN2	327	20	20199	9.2656	1	1	0.996
238	GOTERM_BP_DIRECT	GO:0030334~regulation of cell migration	6	1.61725	0.0412778	CAMSAP3, ADGRG3, UNC5C, PHLDA2, SRCIN1, AMOT	327	117	20199	3.16773	1	1	0.996
239	UP_KW_DOMAIN	KW-0440~LIM domain	5	1.34771	0.0418762	ABLIM3, LIMCH1, NEBL, ZFP185, LMCD1	277	70	14772	3.80918	0.641805	0.289271	0.277
240	GOTERM_BP_DIRECT	GO:0048536~spleen development	4	1.07817	0.042269	SAMD9L, MYB, SLC40A1, BCL2	327	48	20199	5.14755	1	1	0.996
241	INTERPRO	IPR020635:Tyr_kinase_cat_dom	5	1.34771	0.042422	KDR, BMX, FGFR4, EPHB1, FRK	354	82	22094	3.80564	1	1	1
242	UP_SEQ_FEATURE	DOMAIN:LRRCT	6	1.61725	0.0425608	LRRC26, SLITRK4, LGI3, FLRT1, LRRC4, LRRN1	355	119	22127	3.14267	1	1	0.997
243	UP_KW_MOLECULAR_FUNCTION	KW-0646~Protease inhibitor	6	1.61725	0.0425635	SERPINB10, SERPINB11, ITIH2, SPINK8, COL7A1, PAPLN	187	125	12184	3.12744	0.948063	0.381197	0.37
244	UP_KW_CELLULAR_COMPONENT	KW-0966~Cell projection	30	8.08625	0.04278	AVIL, CTNND2, UMOD, DPP4, GRIP1, SCIN, DCDC2A, PALMD, PODXL, FLRT1, LY6G6D, LY6G6E, EPHB1, EMX2, AFAP1L1, TESC, LGI3, COBL, UNC5C, SRCIN1, DCLK1, CAMSAP3, ARL4C, GLRB, BIN2, SCNN1A, RAB17, MUC20, PDE9A, DGKI	314	1220	18403	1.44119	0.818257	0.238346	0.22
245	GOTERM_MF_DIRECT	GO:0005125~cytokine activity	9	2.42588	0.0432942	WNT6, CMTM8, TGFB2, EDN1, WNT7B, TNFSF10, LTB, PGLYRP1, WNT4	309	238	18724	2.29143	1	1	0.998
246	UP_SEQ_FEATURE	DOMAIN:UPAR/Ly6	4	1.07817	0.0435704	LYPD2, LY6G6D, LY6G6E, LY6G	355	49	22127	5.08813	1	1	0.997
247	KEGG_PATHWAY	mmu05323:Rheumatoid arthritis	5	1.34771	0.0443336	TGFB2, LTB, H2-AA, H2-AB1, ATP6V1C2	146	87	9463	3.725	0.999954	1	1
248	GOTERM_BP_DIRECT	GO:0016082~synaptic vesicle priming	3	0.808625	0.0445685	UNC13B, CADPS2, CADPS	327	21	20199	8.82438	1	1	0.996
249	GOTERM_BP_DIRECT	GO:0055075~potassium ion homeostasis	3	0.808625	0.0445685	SLC12A2, KCNQ1, UMOD	327	21	20199	8.82438	1	1	0.996
250	UP_KW_MOLECULAR_FUNCTION	KW-0869~Chloride channel	4	1.07817	0.0448467	GABRP, CLIC5, CLIC3, GLRB	187	52	12184	5.01193	0.955846	0.381197	0.37
251	GOTERM_BP_DIRECT	GO:0045165~cell fate commitment	5	1.34771	0.045372	WNT6, WNT7B, KDR, SOSTDC1, WNT4	327	83	20199	3.72112	1	1	0.996
252	SMART	SM00132:LIM	5	1.34771	0.0455849	ABLIM3, LIMCH1, NEBL, ZFP185, LMCD1	200	74	10944	3.6973	0.999624	0.794121	0.789
253	SMART	SM00097:WNT1	3	0.808625	0.0459309	WNT6, WNT7B, WNT4	200	19	10944	8.64	0.999646	0.794121	0.789
254	GOTERM_BP_DIRECT	GO:0050680~negative regulation of epithelial cell proliferation	5	1.34771	0.0470598	TGFB2, DUSP10, SFRP2, KRT4, HPN	327	84	20199	3.67682	1	1	0.996
255	INTERPRO	IPR039499:LURA1/LRA25	2	0.539084	0.0471719	LURAP1L, LURAP1	354	3	22094	41.6083	1	1	1
256	INTERPRO	IPR027756:Ovo-like	2	0.539084	0.0471719	OVOL1, OVOL3	354	3	22094	41.6083	1	1	1
257	INTERPRO	IPR025281:DUF4074	2	0.539084	0.0471719	HOXB3, HOXD3	354	3	22094	41.6083	1	1	1
258	UP_SEQ_FEATURE	DOMAIN:Cadherin prodomain	2	0.539084	0.047234	DSC1, DSC2	355	3	22127	41.5531	1	1	0.997
259	GOTERM_BP_DIRECT	GO:0072278~metanephric comma-shaped body morphogenesis	2	0.539084	0.0476433	PAX8, WT1	327	3	20199	41.1804	1	1	0.996
260	GOTERM_BP_DIRECT	GO:0097195~pilomotor reflex	2	0.539084	0.0476433	HPN, NPNT	327	3	20199	41.1804	1	1	0.996
261	GOTERM_BP_DIRECT	GO:0072061~inner medullary collecting duct development	2	0.539084	0.0476433	WNT7B, DACT2	327	3	20199	41.1804	1	1	0.996
262	INTERPRO	IPR017974:Claudin_CS	3	0.808625	0.0476514	CLDN3, CLDN8, CLDN23	354	22	22094	8.51079	1	1	1
263	UP_KW_DOMAIN	KW-1133~Transmembrane helix	120	32.345	0.0482118	FAAH, CWH43, CELSR2, CDH6, VSIG1, CUTAL, EVA1C, GJA4, TNFSF10, KDR, LEPR, SLC39A8, EPHB1, HABP2, SLC34A2, RNF43, CHRNB1, CXADR, NUP210, SPNS2, NPY1R, UNC5C, SHISA2, CLDN3, SLC9A7, CLDN8, KCNQ1, SCNN1A, GM11545, UPK3BL, DSC1, DSC2, SMIM5, ABHD2, HPN, FUT1, SMIM6, IGSF9, EFNB2, ADGRG3, DPP4, TRP53I11, FAM171A2, FUT9, PODXL, FLRT1, TRPM5, TSPAN1, STRA6, TMEM132C, SLC14A2, PCDH20, EPHX4, SLC16A12, SL…	277	5628	14772	1.13707	0.69453	0.289271	0.277
264	GOTERM_BP_DIRECT	GO:0050910~detection of mechanical stimulus involved in sensory perception of sound	3	0.808625	0.0485144	SLC12A2, KCNQ1, HPN	327	22	20199	8.42327	1	1	0.996
265	GOTERM_BP_DIRECT	GO:0098719~sodium ion import across plasma membrane	3	0.808625	0.0485144	SLC12A2, SLC9A7, SCNN1A	327	22	20199	8.42327	1	1	0.996
266	GOTERM_MF_DIRECT	GO:0032791~lead ion binding	2	0.539084	0.0485437	PLSCR1, PLSCR2	309	3	18724	40.397	1	1	0.998
267	GOTERM_BP_DIRECT	GO:0007399~nervous system development	13	3.50404	0.0487423	AVIL, SOX11, ASCL2, IGSF9, DCLK1, EFNB2, NR4A2, GRIP1, GLRB, DCDC2A, FUT9, TOX, EPHB1	327	432	20199	1.85884	1	1	0.996
268	UP_SEQ_FEATURE	SITE:Reactive bond	4	1.07817	0.0504903	SERPINB10, SERPINB11, SPINK8, COL7A1	355	52	22127	4.79458	1	1	0.997
269	SMART	SM00389:HOX	10	2.69542	0.0509277	IRX1, EMX2, HOXB9, IRX3, SIX2, HOXB3, HOXD4, HOXD3, POU3F1, HOXB5	200	263	10944	2.08061	0.999854	0.794121	0.789
270	GOTERM_MF_DIRECT	GO:0048018~receptor agonist activity	5	1.34771	0.0516179	EDN1, SFRP2, WNT7B, PGLYRP1, WNT4	309	85	18724	3.56444	1	1	0.998
271	SMART	SM00054:EFh	7	1.88679	0.0516883	S100G, CRACR2B, GCA, CAPSL, TESC, CALML3, PLCH1	200	147	10944	2.60571	0.999873	0.794121	0.789
272	KEGG_PATHWAY	mmu04742:Taste transduction	5	1.34771	0.0525412	GNAT3, SCNN1A, GNB3, TRPM5, GNG13	146	92	9463	3.52256	0.999993	1	1
273	GOTERM_BP_DIRECT	GO:0016338~calcium-independent cell-cell adhesion via plasma membrane cell-adhesion molecules	3	0.808625	0.0525818	CLDN3, CLDN8, CLDN23	327	23	20199	8.05704	1	1	0.996
274	GOTERM_BP_DIRECT	GO:0071805~potassium ion transmembrane transport	6	1.61725	0.0536705	LRRC26, FXYD4, SLC9A7, KCNQ1, HPN, KCNJ2	327	126	20199	2.94146	1	1	0.996
275	UP_SEQ_FEATURE	DNA_BIND:Homeobox	9	2.42588	0.0539976	IRX1, EMX2, HOXB9, SIX2, HOXB3, HOXD4, HOXD3, POU3F1, HOXB5	355	255	22127	2.19987	1	1	0.997
276	GOTERM_BP_DIRECT	GO:0060395~SMAD protein signal transduction	4	1.07817	0.0540244	TGFB2, APELA, HNF4A, ITGB6	327	53	20199	4.66194	1	1	0.996
277	GOTERM_CC_DIRECT	GO:0045095~keratin filament	6	1.61725	0.0541965	KRT4, KRT17, KRT16, KRT78, KRT75, KRT6B	338	128	21157	2.93413	1	0.459032	0.425
278	GOTERM_MF_DIRECT	GO:0042562~hormone binding	3	0.808625	0.0543848	ABHD2, CRYM, ESR1	309	23	18724	7.90376	1	1	0.998
279	GOTERM_CC_DIRECT	GO:0034707~chloride channel complex	4	1.07817	0.0547877	GABRP, CLIC5, CLIC3, GLRB	338	54	21157	4.63664	1	0.459032	0.425
280	SMART	SM00228:PDZ	7	1.88679	0.0574528	GRIP1, RGS3, GIPC2, LIN7A, PDZK1, RHPN2, CYTIP	200	151	10944	2.53669	0.999955	0.807187	0.802
281	GOTERM_MF_DIRECT	GO:0030414~peptidase inhibitor activity	6	1.61725	0.0588544	SERPINB10, SERPINB11, ITIH2, SPINK8, COL7A1, PAPLN	309	127	18724	2.86278	1	1	0.998
282	KEGG_PATHWAY	mmu04360:Axon guidance	7	1.88679	0.0595247	EFNB2, RGS3, ABLIM3, LRRC4, UNC5C, EPHB1, WNT4	146	181	9463	2.50666	0.999999	1	1
283	INTERPRO	IPR000233:Cadherin_Y-type_LIR	3	0.808625	0.0599932	CDH6, DSC1, DSC2	354	25	22094	7.48949	1	1	1
284	UP_KW_MOLECULAR_FUNCTION	KW-0851~Voltage-gated channel	6	1.61725	0.0602653	CLIC5, CLIC3, KCNQ1, KCNJ16, TRPM5, KCNJ2	187	138	12184	2.83283	0.9854	0.455338	0.442
285	GOTERM_MF_DIRECT	GO:0004713~protein tyrosine kinase activity	6	1.61725	0.0604631	DYRK3, KDR, BMX, FGFR4, EPHB1, FRK	309	128	18724	2.84041	1	1	0.998
286	GOTERM_MF_DIRECT	GO:0004888~transmembrane signaling receptor activity	8	2.15633	0.0610571	ADGRG3, GABRP, CHRNB1, ADGRF1, GLRB, LEPR, LGR5, CELSR2	309	212	18724	2.28662	1	1	0.998
287	SMART	SM00219:TyrKc	5	1.34771	0.0620913	KDR, BMX, FGFR4, EPHB1, FRK	200	82	10944	3.33659	0.99998	0.807187	0.802
288	GOTERM_CC_DIRECT	GO:0043025~neuronal cell body	17	4.58221	0.0622164	SLC12A2, TGFB2, HPN, COBL, UNC5C, PLXDC1, SRCIN1, GRIP1, NAIP6, KCNQ1, PPP1R1B, KDR, RAB17, TRPM5, KCNJ2, DGKI, SPTBN2	338	657	21157	1.61965	1	0.507555	0.47
289	UP_SEQ_FEATURE	REGION:Required for insertion into the membrane	2	0.539084	0.0624789	CLIC5, CLIC3	355	4	22127	31.1648	1	1	0.997
290	UP_SEQ_FEATURE	REGION:Proline-rich domain (PRD)	2	0.539084	0.0624789	PLSCR1, PLSCR2	355	4	22127	31.1648	1	1	0.997
291	UP_SEQ_FEATURE	REGION:Disordered	224	60.3774	0.0627939	CYFIP2, FAAH, IPO11, 2810408A11RIK, FAM89A, WIPF3, FOXI1, SCX, DEFA-RS10, NOTUMOS, LURAP1L, VSIG1, GNAT3, EVA1C, GJA4, MYB, KDR, SOX7, HABP2, UNC13B, SLC34A2, CXADR, NUP210, ARRDC1, LIMCH1, SOX11, PDZK1, ESCO2, OVOL1, OVOL3, HOXB9, BIN2, KCNQ1, PLEKHS1, XLR3B, SPIN2C, GM11545, HOXB3, KCTD14, PRR15, HOXB5, SPRR2G, SPRR2H, USHBP1, HPN, IQGAP2, IGSF9, FAM149A, FAM221A, FAM171A2, CRACR2B, INPP5J, ZFP…	355	13031	22127	1.07143	1	1	0.997
292	GOTERM_BP_DIRECT	GO:0006814~sodium ion transport	6	1.61725	0.0630091	SLC12A2, SLC34A2, SLC9A7, KCNQ1, SCNN1A, SLC4A11	327	132	20199	2.80776	1	1	0.996
293	GOTERM_BP_DIRECT	GO:0030308~negative regulation of cell growth	6	1.61725	0.0630091	TGFB2, SFRP2, WT1, HNF4A, EAF2, BCL2	327	132	20199	2.80776	1	1	0.996
294	GOTERM_BP_DIRECT	GO:0072086~specification of loop of Henle identity	2	0.539084	0.0630161	IRX1, IRX3	327	4	20199	30.8853	1	1	0.996
295	GOTERM_BP_DIRECT	GO:0072221~metanephric distal convoluted tubule development	2	0.539084	0.0630161	PAX8, UMOD	327	4	20199	30.8853	1	1	0.996
296	GOTERM_BP_DIRECT	GO:0072284~metanephric S-shaped body morphogenesis	2	0.539084	0.0630161	PAX8, WT1	327	4	20199	30.8853	1	1	0.996
297	GOTERM_BP_DIRECT	GO:0033003~regulation of mast cell activation	2	0.539084	0.0630161	PLSCR1, PLSCR2	327	4	20199	30.8853	1	1	0.996
298	GOTERM_BP_DIRECT	GO:1900212~negative regulation of mesenchymal cell apoptotic process involved in metanephros development	2	0.539084	0.0630161	PAX8, WT1	327	4	20199	30.8853	1	1	0.996
299	GOTERM_BP_DIRECT	GO:0021615~glossopharyngeal nerve morphogenesis	2	0.539084	0.0630161	HOXB3, HOXD3	327	4	20199	30.8853	1	1	0.996
300	GOTERM_BP_DIRECT	GO:0061056~sclerotome development	2	0.539084	0.0630161	SFRP2, SCX	327	4	20199	30.8853	1	1	0.996
301	GOTERM_BP_DIRECT	GO:0003338~metanephros morphogenesis	2	0.539084	0.0630161	FRAS1, WNT7B	327	4	20199	30.8853	1	1	0.996
302	GOTERM_BP_DIRECT	GO:0072207~metanephric epithelium development	2	0.539084	0.0630161	WT1, WNT7B	327	4	20199	30.8853	1	1	0.996
303	INTERPRO	IPR003591:Leu-rich_rpt_typical-subtyp	7	1.88679	0.0638407	LRRC26, SLITRK4, LGI3, FLRT1, LRRC4, LRRN1, LGR5	354	176	22094	2.48231	1	1	1
304	GOTERM_MF_DIRECT	GO:0086008~voltage-gated potassium channel activity involved in cardiac muscle cell action potential repolarization	2	0.539084	0.0641971	KCNQ1, KCNJ2	309	4	18724	30.2977	1	1	0.998
305	GOTERM_BP_DIRECT	GO:0042474~middle ear morphogenesis	3	0.808625	0.0654646	OSR2, EDN1, SIX2	327	26	20199	7.12738	1	1	0.996
306	INTERPRO	IPR045860:Snake_toxin-like_sf	4	1.07817	0.065602	LYPD2, LY6G6D, LY6G6E, LY6G	354	58	22094	4.30431	1	1	1
307	INTERPRO	IPR018247:EF_Hand_1_Ca_BS	7	1.88679	0.066652	S100G, GCA, CAPSL, TESC, TCHH, CALML3, PLCH1	354	178	22094	2.45442	1	1	1
308	GOTERM_MF_DIRECT	GO:0017124~SH3 domain binding	6	1.61725	0.0671463	PLSCR1, AFAP1L1, PTTG1, PLSCR2, WIPF3, INPP5J	309	132	18724	2.75434	1	1	0.998
309	GOTERM_BP_DIRECT	GO:0007162~negative regulation of cell adhesion	4	1.07817	0.0671683	PODXL, DACT2, CDH13, SRCIN1	327	58	20199	4.26004	1	1	0.996
310	KEGG_PATHWAY	mmu04916:Melanogenesis	5	1.34771	0.0672758	WNT6, EDN1, WNT7B, CALML3, WNT4	146	100	9463	3.24075	1	1	1
311	UP_SEQ_FEATURE	REPEAT:3	6	1.61725	0.0677485	SPRR2G, SPRR2H, DEFA-RS2, MUC20, DEFA-RS10, SPRR2D	355	136	22127	2.74983	1	1	0.997
312	GOTERM_BP_DIRECT	GO:0030198~extracellular matrix organization	7	1.88679	0.0677786	TGFB2, MMP7, COL7A1, PAPLN, SLC39A8, TNFRSF11B, NPNT	327	177	20199	2.44291	1	1	0.996
313	INTERPRO	IPR002048:EF_hand_dom	8	2.15633	0.0689541	S100G, CRACR2B, GCA, CAPSL, TESC, TCHH, CALML3, PLCH1	354	224	22094	2.22902	1	1	1
314	GOTERM_BP_DIRECT	GO:0010804~negative regulation of tumor necrosis factor-mediated signaling pathway	3	0.808625	0.0699701	NAIP6, TNFRSF11B, CCDC3	327	27	20199	6.8634	1	1	0.996
315	GOTERM_BP_DIRECT	GO:0009410~response to xenobiotic stimulus	10	2.69542	0.0702392	EMX2, RPH3AL, MMP7, SFRP2, ABCC8, BCL2, KDR, UMOD, TNFRSF11B, RAD54B	327	315	20199	1.96097	1	1	0.996
316	GOTERM_BP_DIRECT	GO:0051216~cartilage development	5	1.34771	0.0721063	EDN1, SFRP2, SCX, HOXB3, HOXD3	327	97	20199	3.18405	1	1	0.996
317	GOTERM_CC_DIRECT	GO:0030425~dendrite	16	4.31267	0.0721417	CTNND2, COBL, UNC5C, PLXDC1, SRCIN1, IGSF9, GNG13, EFNB2, GRIP1, GLRB, PALMD, GNB3, RAB17, TRPM5, EPHB1, KCNJ2	338	619	21157	1.61796	1	0.573434	0.531
318	GOTERM_MF_DIRECT	GO:0004867~serine-type endopeptidase inhibitor activity	6	1.61725	0.0724178	SERPINB10, SERPINB11, ITIH2, SPINK8, COL7A1, PAPLN	309	135	18724	2.69313	1	1	0.998
319	GOTERM_MF_DIRECT	GO:0008081~phosphoric diester hydrolase activity	4	1.07817	0.073134	MPPED2, PLCH1, PDE8B, PDE9A	309	59	18724	4.10817	1	1	0.998
320	GOTERM_BP_DIRECT	GO:0042981~regulation of apoptotic process	8	2.15633	0.0731892	CARD10, TGFB2, SFRP2, PAX8, NAIP6, BCL2, CLU, BCL2L15	327	225	20199	2.19629	1	1	0.996
321	UP_SEQ_FEATURE	DOMAIN:Cadherin 6	3	0.808625	0.0734604	PCDH20, CDH16, CELSR2	355	28	22127	6.67817	1	1	0.997
322	GOTERM_BP_DIRECT	GO:0003382~epithelial cell morphogenesis	3	0.808625	0.0745738	CLDN3, VSIG1, DACT2	327	28	20199	6.61828	1	1	0.996
323	GOTERM_BP_DIRECT	GO:0006885~regulation of pH	3	0.808625	0.0745738	EDN1, SLC9A7, KCNJ16	327	28	20199	6.61828	1	1	0.996
324	KEGG_PATHWAY	mmu05224:Breast cancer	6	1.61725	0.0752256	WNT6, GADD45B, WNT7B, AXIN2, ESR1, WNT4	146	147	9463	2.64551	1	1	1
325	GOTERM_CC_DIRECT	GO:0034702~ion channel complex	6	1.61725	0.0753143	CLIC5, CLIC3, KCNQ1, KCNJ16, TRPM5, KCNJ2	338	141	21157	2.6636	1	0.576684	0.534
326	GOTERM_BP_DIRECT	GO:0001942~hair follicle development	4	1.07817	0.0756872	EDARADD, TGFB2, TNFRSF19, LGR5	327	61	20199	4.05053	1	1	0.996
327	GOTERM_CC_DIRECT	GO:0014704~intercalated disc	4	1.07817	0.0762711	DSP, CXADR, DSC2, KCNJ2	338	62	21157	4.03837	1	0.576684	0.534
328	INTERPRO	IPR008266:Tyr_kinase_AS	5	1.34771	0.0765013	KDR, BMX, FGFR4, EPHB1, FRK	354	100	22094	3.12062	1	1	1
329	INTERPRO	IPR002946:CLIC	2	0.539084	0.0773805	CLIC5, CLIC3	354	5	22094	24.965	1	1	1
330	INTERPRO	IPR013295:MAL	2	0.539084	0.0773805	CMTM8, MAL2	354	5	22094	24.965	1	1	1
331	KEGG_PATHWAY	mmu04064:NF-kappa B signaling pathway	5	1.34771	0.0774639	EDARADD, CARD10, GADD45B, BCL2, LTB	146	105	9463	3.08643	1	1	1
332	UP_SEQ_FEATURE	REPEAT:Gelsolin-like 6	2	0.539084	0.0774806	SCIN, AVIL	355	5	22127	24.9318	1	1	0.997
333	GOTERM_BP_DIRECT	GO:0061205~paramesonephric duct development	2	0.539084	0.0781414	WNT4, STRA6	327	5	20199	24.7083	1	1	0.996
334	GOTERM_BP_DIRECT	GO:0086013~membrane repolarization during cardiac muscle cell action potential	2	0.539084	0.0781414	KCNQ1, KCNJ2	327	5	20199	24.7083	1	1	0.996
335	GOTERM_BP_DIRECT	GO:1904238~pericyte cell differentiation	2	0.539084	0.0781414	TGFB2, WNT4	327	5	20199	24.7083	1	1	0.996
336	GOTERM_BP_DIRECT	GO:2000611~positive regulation of thyroid hormone generation	2	0.539084	0.0781414	PAX8, HPN	327	5	20199	24.7083	1	1	0.996
337	GOTERM_BP_DIRECT	GO:0048002~antigen processing and presentation of peptide antigen	2	0.539084	0.0781414	H2-AA, H2-AB1	327	5	20199	24.7083	1	1	0.996
338	GOTERM_BP_DIRECT	GO:0072164~mesonephric tubule development	2	0.539084	0.0781414	PAX8, WNT4	327	5	20199	24.7083	1	1	0.996
339	GOTERM_BP_DIRECT	GO:0060368~regulation of Fc receptor mediated stimulatory signaling pathway	2	0.539084	0.0781414	PLSCR1, PLSCR2	327	5	20199	24.7083	1	1	0.996
340	GOTERM_BP_DIRECT	GO:0044070~regulation of anion transport	2	0.539084	0.0781414	STC1, PDZK1	327	5	20199	24.7083	1	1	0.996
341	GOTERM_BP_DIRECT	GO:0016049~cell growth	2	0.539084	0.0781414	EAF2, BCL2	327	5	20199	24.7083	1	1	0.996
342	GOTERM_BP_DIRECT	GO:0030325~adrenal gland development	3	0.808625	0.0792713	WT1, WNT4, STRA6	327	29	20199	6.39007	1	1	0.996
343	GOTERM_BP_DIRECT	GO:0045921~positive regulation of exocytosis	3	0.808625	0.0792713	UNC13B, CADPS2, CADPS	327	29	20199	6.39007	1	1	0.996
344	GOTERM_MF_DIRECT	GO:0008013~beta-catenin binding	5	1.34771	0.080661	CXADR, CTNND2, DACT2, AXIN2, ESR1	309	99	18724	3.06038	1	1	0.998
345	GOTERM_BP_DIRECT	GO:0003151~outflow tract morphogenesis	4	1.07817	0.081618	TGFB2, SFRP2, NPY1R, SOX11	327	63	20199	3.92195	1	1	0.996
346	GOTERM_CC_DIRECT	GO:0005884~actin filament	5	1.34771	0.0824744	PSTPIP2, AVIL, COBL, MISP, AMOT	338	103	21157	3.03858	1	0.60874	0.564
347	UP_SEQ_FEATURE	DOMAIN:MARVEL	3	0.808625	0.0828172	CMTM8, OCLN, MAL2	355	30	22127	6.23296	1	1	0.997
348	INTERPRO	IPR008253:Marvel	3	0.808625	0.0874258	CMTM8, OCLN, MAL2	354	31	22094	6.03991	1	1	1
349	INTERPRO	IPR046338:GAIN_dom_sf	3	0.808625	0.0874258	ADGRG3, ADGRF1, CELSR2	354	31	22094	6.03991	1	1	1
350	INTERPRO	IPR027397:Catenin-bd_sf	3	0.808625	0.0874258	CDH6, DSC1, DSC2	354	31	22094	6.03991	1	1	1
351	UP_KW_BIOLOGICAL_PROCESS	KW-0221~Differentiation	18	4.85175	0.0884468	EDARADD, PRM1, GADD45B, TESC, WIPF3, SOX11, NPNT, CBFA2T3, ASCL2, IGSF9, DCLK1, EFNB2, KLC3, APELA, SFRP2, PAX8, MORN2, KDR	176	769	11277	1.49978	0.998158	1	1
352	GOTERM_BP_DIRECT	GO:0043129~surfactant homeostasis	3	0.808625	0.088931	NAPSA, KDR, ITGB6	327	31	20199	5.9778	1	1	0.996
353	GOTERM_BP_DIRECT	GO:0043085~positive regulation of catalytic activity	3	0.808625	0.088931	NR4A2, BCL2, FGFR4	327	31	20199	5.9778	1	1	0.996
354	GOTERM_BP_DIRECT	GO:0060828~regulation of canonical Wnt signaling pathway	3	0.808625	0.088931	CTNND2, FOLR1, SOX7	327	31	20199	5.9778	1	1	0.996
355	UP_SEQ_FEATURE	DOMAIN:LIM zinc-binding	4	1.07817	0.0891027	LIMCH1, NEBL, ZFP185, LMCD1	355	66	22127	3.77755	1	1	0.997
356	GOTERM_BP_DIRECT	GO:0016477~cell migration	9	2.42588	0.0891908	TGFB2, PODXL, SIX2, BCL2, KDR, ITGB6, FGFR4, LURAP1, MISP	327	283	20199	1.96444	1	1	0.996
357	UP_KW_MOLECULAR_FUNCTION	KW-0238~DNA-binding	33	8.89488	0.0894092	FOXI1, SCX, TFCP2L1, DACH2, ASCL2, RAD54B, SPIB, HNF4A, SIX2, MYB, SOX7, IRX1, EMX2, PRM1, CBX2, IRX3, SOX11, POU3F1, OVOL1, ESR1, NR4A2, PLSCR1, HOXB9, PAX8, WT1, ELF5, HOXB3, HOXD4, HOXD3, DNA2, TOX, ZBTB8B, HOXB5	187	1650	12184	1.3031	0.998286	0.607982	0.59
358	GOTERM_MF_DIRECT	GO:0005198~structural molecule activity	6	1.61725	0.0895444	DSP, CLDN3, KRT17, KRT16, CLDN8, CLDN23	309	144	18724	2.52481	1	1	0.998
359	GOTERM_BP_DIRECT	GO:0006470~protein dephosphorylation	6	1.61725	0.0920704	DUSP2, DUSP10, EYA2, BCL2, PPM1J, PTPN14	327	148	20199	2.50422	1	1	0.996
360	INTERPRO	IPR005552:Scramblase	2	0.539084	0.0921247	PLSCR1, PLSCR2	354	6	22094	20.8041	1	1	1
361	INTERPRO	IPR003893:Iroquois_homeo	2	0.539084	0.0921247	IRX1, IRX3	354	6	22094	20.8041	1	1	1
362	UP_SEQ_FEATURE	MOTIF:SH3-binding 1	2	0.539084	0.0922429	PLSCR1, PLSCR2	355	6	22127	20.7765	1	1	0.997
363	UP_SEQ_FEATURE	MOTIF:SH3-binding 2	2	0.539084	0.0922429	PLSCR1, PLSCR2	355	6	22127	20.7765	1	1	0.997
364	INTERPRO	IPR000203:GPS	3	0.808625	0.092305	ADGRG3, ADGRF1, CELSR2	354	32	22094	5.85117	1	1	1
365	UP_SEQ_FEATURE	SITE:Stutter	3	0.808625	0.0925142	KRT4, KRT75, KRT6B	355	32	22127	5.8434	1	1	0.997
366	GOTERM_BP_DIRECT	GO:0042391~regulation of membrane potential	5	1.34771	0.0927033	GABRP, CHRNB1, GLRB, KCNQ1, SLC39A8	327	106	20199	2.91371	1	1	0.996
367	KEGG_PATHWAY	mmu04725:Cholinergic synapse	5	1.34771	0.0929451	KCNQ1, BCL2, GNB3, KCNJ2, GNG13	146	112	9463	2.89353	1	1	1
368	GOTERM_BP_DIRECT	GO:0086073~bundle of His cell-Purkinje myocyte adhesion involved in cell communication	2	0.539084	0.0930234	DSP, DSC2	327	6	20199	20.5902	1	1	0.996
369	GOTERM_BP_DIRECT	GO:0071918~urea transmembrane transport	2	0.539084	0.0930234	SLC14A2, UMOD	327	6	20199	20.5902	1	1	0.996
370	GOTERM_BP_DIRECT	GO:0003357~noradrenergic neuron differentiation	2	0.539084	0.0930234	EDN1, SOX11	327	6	20199	20.5902	1	1	0.996
371	GOTERM_BP_DIRECT	GO:0007501~mesodermal cell fate specification	2	0.539084	0.0930234	SFRP2, SIX2	327	6	20199	20.5902	1	1	0.996
372	GOTERM_BP_DIRECT	GO:0003337~mesenchymal to epithelial transition involved in metanephros morphogenesis	2	0.539084	0.0930234	PAX8, SIX2	327	6	20199	20.5902	1	1	0.996
373	GOTERM_BP_DIRECT	GO:0002504~antigen processing and presentation of peptide or polysaccharide antigen via MHC class II	2	0.539084	0.0930234	H2-AA, H2-AB1	327	6	20199	20.5902	1	1	0.996
374	KEGG_PATHWAY	mmu04390:Hippo signaling pathway	6	1.61725	0.0933375	WNT6, TGFB2, WNT7B, AXIN2, WNT4, AMOT	146	157	9463	2.47701	1	1	1
375	UP_KW_DOMAIN	KW-0393~Immunoglobulin domain	14	3.77358	0.0936401	CXADR, NTM, PAPLN, LRRC4, HEPACAM2, UNC5C, IGSF9, CEACAM2, VSIG1, IGDCC3, LEPR, KDR, LRRN1, FGFR4	277	462	14772	1.61602	0.905547	0.35321	0.338
376	GOTERM_BP_DIRECT	GO:0048535~lymph node development	3	0.808625	0.0938851	SPNS2, LTB, TOX	327	32	20199	5.791	1	1	0.996
377	INTERPRO	IPR035899:DBL_dom_sf	4	1.07817	0.0951097	FGD3, ARHGEF39, ARHGEF38, ARHGEF19	354	68	22094	3.67132	1	1	1
378	INTERPRO	IPR000219:DH-domain	4	1.07817	0.0951097	FGD3, ARHGEF39, ARHGEF38, ARHGEF19	354	68	22094	3.67132	1	1	1
379	UP_SEQ_FEATURE	DOMAIN:DH	4	1.07817	0.0953982	FGD3, ARHGEF39, ARHGEF38, ARHGEF19	355	68	22127	3.66645	1	1	0.997
380	UP_SEQ_FEATURE	LIPID:GPI-anchor amidated serine	4	1.07817	0.0953982	CPM, LYPD2, MSLN, FOLR1	355	68	22127	3.66645	1	1	0.997
381	GOTERM_CC_DIRECT	GO:0030658~transport vesicle membrane	3	0.808625	0.0967583	RPH3AL, SLC17A9, LIN7A	338	33	21157	5.69042	1	0.69756	0.646
382	GOTERM_MF_DIRECT	GO:0005272~sodium channel activity	3	0.808625	0.0969384	SCNN1A, SLC4A11, TRPM5	309	32	18724	5.68083	1	1	0.998
383	GOTERM_BP_DIRECT	GO:0042475~odontogenesis of dentin-containing tooth	4	1.07817	0.0972796	EDARADD, WNT6, WNT7B, SOSTDC1	327	68	20199	3.63357	1	1	0.996
384	UP_SEQ_FEATURE	DOMAIN:GPS	3	0.808625	0.0974806	ADGRG3, ADGRF1, CELSR2	355	33	22127	5.66633	1	1	0.997
385	KEGG_PATHWAY	mmu04972:Pancreatic secretion	5	1.34771	0.0976203	SLC12A2, PNLIPRP1, KCNQ1, ATP2A3, CLCA1	146	114	9463	2.84277	1	1	1
386	GOTERM_BP_DIRECT	GO:0097193~intrinsic apoptotic signaling pathway	3	0.808625	0.0989169	PLSCR1, EAF2, CLU	327	33	20199	5.61551	1	1	0.996
