# Supplementary material for: PPARG contributes to urothelial integrity in the murine ureter by activating the expression of Shh and superficial cell-specific genes
Source: Development. 2025 Apr 17;152(8):dev204324. doi: 10.1242/dev.204324 (PMC12045629; doi:10.1242/dev.204324)
Supplement: Table S19. — Functional annotations of genes with increased expression in microarrays of P0 Pparg-cKO ureters cultured for 8 days. [file develop-152-204324-TableS19.xlsx]

## Sheet: Table S19
	Table S19. Functional annotations of genes with decreased expression in miroarrays of P0 Pparg-cKO ureters cultured for 8 days.
Rank	Category	Term	Count	%	PValue	Genes	List Total	Pop Hits	Pop Total	Fold Enrichment	Bonferroni	Benjamini	FDR
1	GOTERM_BP_DIRECT	GO:0006629~lipid metabolic process	70	17.1149	1.17259e-30	MOGAT2, LIPE, CES2C, CPT2, SPTLC3, B3GALT2, PLCE1, SCD3, SCD1, ACAD11, CERS3, SREBF1, DGAT2, ACSL1, PLA2G4C, BSCL2, ALDH3A1, PCCA, ACOX1, EHHADH, PLIN1, ADTRP, PPARA, PLIN5, CDS1, PRKAA2, ACSS2, PCX, RETSAT, MGST3, INSIG1, MTTP, MGST2, ACAA1B, FITM2, ABHD5, AGPAT2, HACD2, ACACA, SULT1A1, C3, ALDH3B2, AGMO, CHST10, HSD17B2, ST3GAL4, SPTSSB, ST8SIA6, PCK1, DECR1, GSTM4, SRD5A1, ADHFE1, EPHX2, CIDEA…	357	741	20199	5.34492	2.4261e-27	2.4261e-27	2.38506e-27
2	UP_KW_BIOLOGICAL_PROCESS	KW-0443~Lipid metabolism	65	15.8924	1.15507e-27	MOGAT2, LIPE, CES2C, CPT2, SPTLC3, B3GALT2, PLCE1, SCD3, SCD1, ACAD11, CERS3, SREBF1, DGAT2, ACSL1, PLA2G4C, BSCL2, ALDH3A1, PCCA, ACOX1, EHHADH, PLIN1, ADTRP, PLIN5, CDS1, PRKAA2, ACSS2, PCX, RETSAT, MGST3, INSIG1, MTTP, MGST2, ACAA1B, FITM2, ABHD5, AGPAT2, HACD2, ACACA, SULT1A1, C3, ALDH3B2, AGMO, CHST10, HSD17B2, ST3GAL4, SPTSSB, ST8SIA6, DECR1, GSTM4, SRD5A1, ADHFE1, EPHX2, FAH, FMO5, PM20D1,…	208	723	11277	4.87422	1.01646e-25	1.01646e-25	9.24054e-26
3	UP_KW_CELLULAR_COMPONENT	KW-0551~Lipid droplet	17	4.15648	2.47852e-14	DGAT2, CLSTN3, CIDEA, AQP7, ABHD5, CIDEC, BSCL2, ALDH3B2, LIPE, CES1D, AIFM2, CES1F, PNPLA3, PLIN4, PLIN1, PNPLA2, PLIN5	344	63	18403	14.4357	8.66529e-13	8.67483e-13	7.18771e-13
4	KEGG_PATHWAY	mmu01100:Metabolic pathways	75	18.3374	1.27901e-12	AHCYL2, MOGAT2, GLDC, GBE1, GPT, SPTLC3, B3GALT2, ME1, PLCE1, SCD3, PGM2, SCD1, BCKDHA, CERS3, CBR2, ARG2, COX8B, DGAT2, GSTO2, ACSL1, GPT2, ENTPD5, PLA2G4C, DHDH, CMBL, UGT1A6B, CAR5B, ALDH3A1, PCCA, TST, ACOX1, EHHADH, NAT8L, MOCS1, FBP1, ALDH1A7, FBP2, CDS1, NNMT, ACSS2, PCX, MAOB, MGST3, MGST2, ACAA1B, AGPAT2, HACD2, FHIT, FUT4, ACACA, ALDH3B3, ALDH3B2, LDHB, EXTL1, CHST10, HSD17B2, ST3GAL4, …	194	1625	9463	2.25131	3.26139e-10	3.26148e-10	2.95452e-10
5	GOTERM_CC_DIRECT	GO:0005811~lipid particle	19	4.64548	2.44183e-12	DGAT2, CLSTN3, PLA2G4C, CIDEA, AQP7, ABHD5, CIDEC, BSCL2, ALDH3B2, LIPE, CES1D, AIFM2, CES1F, PNPLA3, PLIN4, PLIN1, PNPLA2, ADIG, PLIN5	374	117	21157	9.1865	7.17896e-10	7.17899e-10	7.00806e-10
6	GOTERM_CC_DIRECT	GO:0005783~endoplasmic reticulum	71	17.3594	6.32285e-12	AHCYL2, CLSTN3, MOGAT2, ARXES2, LCTL, CD1D2, CES2C, CD1D1, SHH, UCHL1, UPK1A, SPTLC3, DUOXA1, SCD3, SCD1, CERS3, SREBF1, SLC36A2, DGAT2, ACSL1, ENTPD5, ADIPOQ, SLC35G1, PRAP1, ZDHHC14, UGT1A6B, MRAP, BSCL2, ALDH3A1, BACE2, PLIN1, CASQ1, NAT8L, CDS1, RETSAT, MGST3, INSIG1, MTTP, MGST2, ATP1A2, FITM2, AGPAT2, THBS1, HACD2, THBS4, EXTL1, ERMP1, AGMO, HSD17B2, SPTSSB, PCK1, LRRC8E, PEX16, AOC3, OST4,…	374	1663	21157	2.41517	1.85891e-09	9.29459e-10	9.07329e-10
7	KEGG_PATHWAY	mmu03320:PPAR signaling pathway	17	4.15648	2.30361e-11	ACSL1, ADIPOQ, NR1H3, AQP7, ACAA1B, FABP4, CPT2, ACOX1, EHHADH, PLIN4, ME1, SCD3, PLIN1, SCD1, PPARA, PCK1, PLIN5	194	89	9463	9.31721	5.87418e-09	2.9371e-09	2.66066e-09
8	UP_SEQ_FEATURE	TOPO_DOM:Cytoplasmic	108	26.4059	2.82298e-11	KLB, SCARB1, SLC23A2, CLSTN3, UPK2, SLC23A1, AQP7, ARXES2, LCTL, AQP3, SCAMP5, VSIG2, DUOXA1, ADORA1, SLC16A7, SLC16A9, SLC12A7, DGAT2, PAQR7, UNC5A, ACSL1, PAQR5, PAQR3, BSCL2, SLC9A4, SIDT1, ADTRP, PLA2R1, ASTN1, MAOB, MGST3, INSIG1, SLC1A3, HACD2, FUT4, ART4, HCAR2, MC2R, SYNGR1, HCAR1, ADGRG2, CHST10, ST3GAL4, ST8SIA6, PROM2, OST4, PTCH1, SLC52A3, CYBRD1, SELE, TRPV4, CSPG4, PTPRR, SLC6A2, CD…	383	3308	22127	1.88618	2.91897e-08	2.91897e-08	2.9105e-08
9	GOTERM_MF_DIRECT	GO:0016491~oxidoreductase activity	39	9.53545	3.03367e-11	STEAP4, MAOB, RETSAT, GLDC, MGST3, MGST2, LOXL4, HR, ALDH3B3, LDHB, ALDH3B2, AIFM2, AGMO, HSD17B2, ME1, SCD3, SCD1, ACAD11, DECR1, HTATIP2, BCKDHA, AOC3, CBR2, SDR42E1, GSTO2, SRD5A1, ADHFE1, DHDH, CYBRD1, FMO5, ALDH3A1, FA2H, MSRA, ACOX1, FASN, EHHADH, GPD1, DEGS2, ALDH1A7	343	603	18724	3.53063	2.21762e-08	2.21762e-08	2.18425e-08
10	UP_KW_MOLECULAR_FUNCTION	KW-0560~Oxidoreductase	40	9.77995	3.42905e-11	STEAP4, MAOB, RETSAT, GLDC, MGST3, HSD17B14, MGST2, LOXL4, HR, ALDH3B3, LDHB, ALDH3B2, AIFM2, AGMO, HSD17B2, ME1, SCD3, SCD1, ACAD11, DECR1, HTATIP2, BCKDHA, AOC3, CBR2, SDR42E1, GSTO2, SRD5A1, ADHFE1, DHDH, CYBRD1, FMO5, ALDH3A1, FA2H, MSRA, ACOX1, FASN, EHHADH, GPD1, DEGS2, ALDH1A7	231	627	12184	3.36489	2.40033e-09	2.40033e-09	2.40033e-09
11	UP_KW_BIOLOGICAL_PROCESS	KW-0444~Lipid biosynthesis	20	4.88998	3.34488e-10	CDS1, CERS3, PRKAA2, DGAT2, PCX, MOGAT2, ABHD5, HACD2, AGPAT2, ACACA, FA2H, GPAM, FASN, HSD17B2, PNPLA3, SCD3, THRSP, CHPT1, DEGS2, SCD1	208	172	11277	6.30423	2.9435e-08	1.47175e-08	1.33795e-08
12	GOTERM_BP_DIRECT	GO:0008610~lipid biosynthetic process	10	2.44499	3.55947e-10	SREBF1, MLXIPL, FA2H, ACSS2, PRKAA2, ACSL1, AGMO, FASN, SCD1, ACACA	357	26	20199	21.7615	7.36455e-07	3.68228e-07	3.61999e-07
13	UP_KW_CELLULAR_COMPONENT	KW-0256~Endoplasmic reticulum	59	14.4254	4.06317e-10	AHCYL2, CLSTN3, MOGAT2, ARXES2, LCTL, CES2C, SHH, UCHL1, SPTLC3, SCD3, SCD1, CERS3, SREBF1, SLC36A2, DGAT2, ACSL1, ENTPD5, SLC35G1, PRAP1, ZDHHC14, UGT1A6B, MRAP, BSCL2, BACE2, PLIN1, CASQ1, NAT8L, CDS1, RETSAT, INSIG1, MTTP, MGST2, FITM2, AGPAT2, THBS1, HACD2, THBS4, EXTL1, ERMP1, AGMO, HSD17B2, SPTSSB, PCK1, LRRC8E, OST4, 1600014C10RIK, SRD5A1, OSBPL3, FMO5, CIDEC, SULF2, FA2H, XK, CES1D, CES1F…	344	1299	18403	2.42981	1.42211e-08	7.11055e-09	5.89159e-09
14	GOTERM_BP_DIRECT	GO:0006631~fatty acid metabolic process	21	5.13447	5.79284e-10	PRKAA2, ACBD4, ACSL1, ACAA1B, ABHD5, HACD2, ACACA, PM20D1, C3, FA2H, FABP4, CPT2, GPAM, ACOX1, EHHADH, FASN, SCD3, SCD1, PPARA, ACAD11, DECR1	357	203	20199	5.85309	1.19854e-06	3.99513e-07	3.92755e-07
15	GOTERM_CC_DIRECT	GO:0016020~membrane	213	52.0782	1.26841e-09	SLC23A2, SLC23A1, HHIP, AQP7, LCTL, AQP3, SCAMP5, LIPE, VSIG2, PLCE1, ACAD11, SLC12A7, PAQR7, PAQR4, UNC5A, ACSL1, PAQR5, ENTPD5, PAQR3, MTUS1, SYTL1, UNC93A, SYTL2, RNF125, ASTN1, GGNBP1, CDS1, MAOB, RETSAT, MGST3, MGST2, HACD2, LYPD6, ART3, ART4, XKRX, LDHB, MC2R, SYNGR1, AGMO, CHST10, ST3GAL4, ST8SIA6, GSDMC3, PROM2, GSDMC4, TMEM184A, GSDMC, SDR42E1, HOMER2, NBEAL1, BRAF, RAB27B, FA2H, MSRA, N…	374	8779	21157	1.37251	3.72912e-07	1.24304e-07	1.21344e-07
16	GOTERM_BP_DIRECT	GO:0050873~brown fat cell differentiation	11	2.68949	2.91578e-09	MRAP, CEBPA, LRG1, FABP4, ADRB3, BNIP3, ADIPOQ, FFAR4, SCD1, SH2B2, ADIG	357	43	20199	14.4739	6.03273e-06	1.50819e-06	1.48268e-06
17	UP_KW_DOMAIN	KW-1133~Transmembrane helix	161	39.3643	4.55567e-08	KLB, SCARB1, SLC23A2, STEAP4, CLSTN3, UPK2, SLC23A1, AQP7, ARXES2, FRY, LCTL, AQP3, SCAMP5, VSIG2, DUOXA1, ADORA1, SLC16A7, SLC16A9, SLC12A7, ENPP5, DGAT2, PAQR7, UNC5A, PAQR4, ACSL1, PAQR5, ENTPD5, PAQR3, MTUS1, UNC93A, BSCL2, SLC9A4, SIDT1, ADTRP, PLA2R1, ASTN1, CDS1, MAOB, MGST3, INSIG1, SLC1A3, MGST2, HACD2, FUT4, ART4, XKRX, HCAR2, MC2R, SYNGR1, TMEM125, HCAR1, ADGRG2, AGMO, CHST10, ST3GAL4,…	301	5628	14772	1.40393	1.09336e-06	1.09336e-06	1.09336e-06
18	GOTERM_BP_DIRECT	GO:0019915~lipid storage	9	2.20049	6.25856e-08	BSCL2, DGAT2, ACVR1C, CIDEA, FFAR2, FITM2, CIDEC, PNPLA2, PLIN5	357	32	20199	15.9131	0.000129481	2.33255e-05	2.29309e-05
19	GOTERM_BP_DIRECT	GO:0019432~triglyceride biosynthetic process	8	1.95599	6.76428e-08	DGAT2, GPAM, ACSL1, MOGAT2, AGMO, PNPLA3, LPIN1, AGPAT2	357	22	20199	20.5745	0.000139943	2.33255e-05	2.29309e-05
20	GOTERM_CC_DIRECT	GO:0005789~endoplasmic reticulum membrane	45	11.0024	9.943e-08	CDS1, RETSAT, MOGAT2, CLSTN3, INSIG1, MGST2, FITM2, LCTL, HACD2, AGPAT2, SHH, UCHL1, EXTL1, ERMP1, SPTLC3, DUOXA1, AGMO, HSD17B2, SCD3, SPTSSB, SCD1, LRRC8E, PEX16, CERS3, OST4, SREBF1, DGAT2, SLC36A2, ACSL1, SRD5A1, OSBPL3, PLA2G4C, SLC35G1, FMO5, ZDHHC14, MRAP, BSCL2, FA2H, XK, EBPL, CHPT1, DEGS2, REEP6, NAT8L, LPIN1	374	1051	21157	2.4221	2.9232e-05	7.3081e-06	7.1341e-06
21	GOTERM_BP_DIRECT	GO:0050995~negative regulation of lipid catabolic process	8	1.95599	1.33167e-07	BSCL2, HCAR2, HCAR1, APOC1, ADORA1, CIDEA, CIDEC, PLIN5	357	24	20199	18.8599	0.000275485	3.93604e-05	3.86946e-05
22	KEGG_PATHWAY	mmu00982:Drug metabolism - cytochrome P450	12	2.93399	1.68285e-07	GSTM4, ALDH3B3, GSTM3, ALDH3A1, ALDH3B2, MAOB, GSTO2, GSTA3, MGST3, MGST2, FMO5, UGT1A6B	194	71	9463	8.24423	4.29117e-05	1.181e-05	1.06985e-05
23	KEGG_PATHWAY	mmu04923:Regulation of lipolysis in adipocytes	11	2.68949	1.85255e-07	LIPE, FABP4, ADRB3, ADORA1, AQP7, PLIN1, IRS3, ABHD5, CIDEC, TSHR, PNPLA2	194	57	9463	9.41337	4.7239e-05	1.181e-05	1.06985e-05
24	UP_SEQ_FEATURE	CARBOHYD:N-linked (GlcNAc...) asparagine	105	25.6724	1.99074e-07	KLB, SCARB1, SLC23A2, ADAMDEC1, CLSTN3, UPK2, SLC23A1, HHIP, HP, LOXL4, ARXES2, LCTL, AQP3, TSKU, IBSP, VSIG2, DUOXA1, ADORA1, ENPP5, UNC5A, ENTPD5, UNC93A, BSCL2, SLC9A4, SIDT1, PLA2R1, CFB, ASTN1, SLC1A3, LYPD6, HACD2, FUT4, ART4, C3, MC2R, SERPINA3F, HCAR1, ADGRG2, CHST10, ST3GAL4, ST8SIA6, BRINP3, PROM2, PTCH1, SLC52A3, CELA1, SELE, PM20D1, IGSF10, BPIFB1, TRPV4, CSPG4, PTPRR, ORM1, PSCA, TRF…	383	3729	22127	1.62675	0.000205822	0.000102921	0.000102623
25	UP_KW_BIOLOGICAL_PROCESS	KW-0276~Fatty acid metabolism	16	3.91198	2.16273e-07	PRKAA2, ACSL1, ACAA1B, ABHD5, HACD2, ACACA, C3, FA2H, CPT2, ACOX1, EHHADH, FASN, SCD3, SCD1, ACAD11, DECR1	208	159	11277	5.45573	1.90318e-05	6.34401e-06	5.76728e-06
26	KEGG_PATHWAY	mmu00980:Metabolism of xenobiotics by cytochrome P450	12	2.93399	2.6045e-07	GSTM4, ALDH3B3, CBR2, GSTM3, ALDH3A1, ALDH3B2, GSTO2, GSTA3, MGST3, DHDH, MGST2, UGT1A6B	194	74	9463	7.91	6.64125e-05	1.32829e-05	1.20328e-05
27	GOTERM_BP_DIRECT	GO:0042632~cholesterol homeostasis	13	3.17848	3.01505e-07	GPR39, SCARB1, DGAT2, EPHX2, INSIG1, MTTP, NR1H3, TSKU, FABP4, CES1D, ACOX1, CES1F, SCD1	357	104	20199	7.07248	0.00062362	7.79768e-05	7.66577e-05
28	UP_KW_DOMAIN	KW-0812~Transmembrane	166	40.5868	1.10022e-06	KLB, SCARB1, SLC23A2, STEAP4, CLSTN3, UPK2, SLC23A1, AQP7, ARXES2, FRY, LCTL, AQP3, SCAMP5, VSIG2, DUOXA1, ADORA1, SLC16A7, SLC16A9, SLC12A7, ENPP5, DGAT2, PAQR7, UNC5A, PAQR4, ACSL1, PAQR5, ENTPD5, PAQR3, MTUS1, UNC93A, BSCL2, SLC9A4, SIDT1, ADTRP, PLA2R1, ASTN1, CDS1, MAOB, MGST3, INSIG1, SLC1A3, MGST2, HACD2, FUT4, ART4, XKRX, HCAR2, MC2R, SYNGR1, TMEM125, HCAR1, ADGRG2, AGMO, CHST10, ST3GAL4,…	301	6114	14772	1.33246	2.6405e-05	1.32027e-05	1.32027e-05
29	GOTERM_BP_DIRECT	GO:0042593~glucose homeostasis	15	3.66748	1.31488e-06	GPR39, CEBPA, PRKAA2, PTCH1, ADIPOQ, BACE2, MLXIPL, RBP4, CNR1, TRPV4, BGLAP2, PDK4, FFAR2, PCK1, SH2B2	357	164	20199	5.17498	0.0027168	0.000302277	0.000297164
30	INTERPRO	IPR036291:NAD(P)-bd_dom_sf	15	3.66748	1.77618e-06	CBR2, SDR42E1, AHCYL2, STEAP4, DHDH, HSD17B14, LDHB, GALE, EHHADH, FASN, GPD1, HSD17B2, ME1, DECR1, HTATIP2	388	169	22094	5.05414	0.00187212	0.00187387	0.00187387
31	GOTERM_BP_DIRECT	GO:0006651~diacylglycerol biosynthetic process	6	1.46699	2.90461e-06	DGAT2, GPAM, MOGAT2, PLCE1, ANG, PNPLA2	357	14	20199	24.2485	0.00599162	0.000600963	0.000590797
32	GOTERM_BP_DIRECT	GO:0050872~white fat cell differentiation	7	1.71149	3.83413e-06	CEBPA, WFDC21, FABP4, FFAR4, PNPLA3, SCD1, ADIG	357	25	20199	15.8424	0.00790145	0.000721165	0.000708965
33	UP_SEQ_FEATURE	TOPO_DOM:Extracellular	73	17.8484	3.92852e-06	KLB, SCARB1, SLC23A2, PTPRR, CLSTN3, SLC23A1, AQP7, LCTL, AQP3, SLC6A2, SCAMP5, CD1D2, CD1D1, UPK1B, UPK1A, VSIG2, DUOXA1, ADORA1, FFAR4, SLC16A7, FFAR2, TMPRSS11A, GPR39, SLC36A2, PAQR7, PIANP, TRPC3, UNC5A, PAQR5, SLC2A12, TMPRSS11G, IL17RC, ANO1, ATRN, BACE2, SLC9A4, ADRB3, SIDT1, ADTRP, CRELD1, PLA2R1, ASTN1, SLC47A1, INSIG1, ADAM22, SLC1A3, ATP1A2, ART4, HCAR2, MC2R, ADAM28, HCAR1, ACVR1C, A…	383	2444	22127	1.72562	0.00405386	0.00135403	0.0013501
34	KEGG_PATHWAY	mmu01212:Fatty acid metabolism	10	2.44499	4.04238e-06	CPT2, ACSL1, ACOX1, EHHADH, FASN, SCD3, ACAA1B, SCD1, HACD2, ACACA	194	62	9463	7.86748	0.00103028	0.000171801	0.000155632
35	GOTERM_BP_DIRECT	GO:0055088~lipid homeostasis	9	2.20049	6.69874e-06	CEBPA, ACOX1, PNPLA3, NR1H3, FITM2, SCD1, ABHD5, ACACA, PNPLA2	357	57	20199	8.93366	0.0137641	0.00115497	0.00113544
36	UP_KW_LIGAND	KW-0520~NAD	17	4.15648	7.52236e-06	CBR2, SDR42E1, AHCYL2, RETSAT, ART3, ART4, ALDH3B3, LDHB, ALDH3B2, ALDH3A1, GALE, EHHADH, FASN, GPD1, HSD17B2, ALDH1A7, IL18R1	150	199	6704	3.81802	0.000248208	0.000248238	0.000218148
37	GOTERM_CC_DIRECT	GO:0005739~mitochondrion	60	14.6699	8.99419e-06	SLC25A1, MCUR1, ISOC2A, GLDC, LIPE, CPT2, AIFM2, PDK4, ME1, CAPN1, ACAD11, BCKDHA, CBR2, ARG2, COX8B, DGAT2, ACSL1, S100A1, GPT2, MTUS1, CAR5B, RNF144B, PCCA, TST, ACOX1, EHHADH, GPD1, SLC25A10, CASQ1, NAT8L, PLIN5, GGNBP1, PCX, MAOB, MGST3, PPM1H, ACAA1B, FITM2, ABHD5, FHIT, ACACA, LDHB, ADAM28, CNR1, BRINP3, DECR1, 1600014C10RIK, BNIP3, ADHFE1, CIDEA, CHCHD10, G0S2, BRAF, MSRA, GPAM, FASN, SFXN…	374	1876	21157	1.80926	0.00264081	0.000528858	0.000516267
38	KEGG_PATHWAY	mmu04152:AMPK signaling pathway	13	3.17848	1.01981e-05	SREBF1, PRKAA2, ADIPOQ, CIDEA, IRS3, ACACA, LIPE, FASN, SCD3, SCD1, PCK1, FBP1, FBP2	194	127	9463	4.99306	0.00259715	0.000371502	0.000336537
39	GOTERM_BP_DIRECT	GO:0008203~cholesterol metabolic process	12	2.93399	1.15829e-05	SREBF1, LIPE, CEBPA, PRKAA2, CES1D, FGL1, CES1F, INSIG1, MTTP, APOC1, SAA1, TSKU	357	123	20199	5.51998	0.0236802	0.00173337	0.00170405
40	GOTERM_BP_DIRECT	GO:0034389~lipid particle organization	6	1.46699	1.1729e-05	BSCL2, PNPLA3, FITM2, CIDEC, PNPLA2, PLIN5	357	18	20199	18.8599	0.0239753	0.00173337	0.00170405
41	GOTERM_BP_DIRECT	GO:0009617~response to bacterium	18	4.40098	1.33844e-05	GSTM3, BNIP3, SAA3, ADIPOQ, HP, TRF, CAR5B, C3, UPK1B, LRG1, FABP4, SERPINA3F, SAA1, THRSP, OCIAD2, SCD1, PCK1, CFB	357	285	20199	3.57346	0.0273126	0.00184616	0.00181493
42	KEGG_PATHWAY	mmu00983:Drug metabolism - other enzymes	11	2.68949	1.36937e-05	GSTM4, GSTM3, CES2B, CES2C, GSTO2, CES1D, GSTA3, CES1F, MGST3, MGST2, UGT1A6B	194	90	9463	5.9618	0.00348582	0.000436486	0.000395405
43	GOTERM_BP_DIRECT	GO:0010867~positive regulation of triglyceride biosynthetic process	6	1.46699	1.56885e-05	SREBF1, SCARB1, DGAT2, GPAM, NR1H3, PLIN5	357	19	20199	17.8673	0.0319385	0.00202871	0.0019944
44	UP_SEQ_FEATURE	TOPO_DOM:Lumenal	28	6.84597	2.05337e-05	CLSTN3, UPK2, ARXES2, FITM2, HACD2, AGPAT2, FUT4, SYNGR1, EXTL1, ERMP1, B3GALT2, CHST10, ST3GAL4, SCD3, SPTSSB, ST8SIA6, SCD1, GALNT6, OST4, SREBF1, DGAT2, PAQR3, HS3ST6, UPK3B, ZDHHC14, BSCL2, PNPLA3, CHPT1	383	640	22127	2.52756	0.0210082	0.00530795	0.00529255
45	KEGG_PATHWAY	mmu00640:Propanoate metabolism	7	1.71149	3.20516e-05	BCKDHA, LDHB, ACSS2, PCCA, ACOX1, EHHADH, ACACA	194	31	9463	11.0145	0.00813997	0.000908127	0.000822657
46	GOTERM_MF_DIRECT	GO:0050253~retinyl-palmitate esterase activity	5	1.22249	3.26108e-05	LIPE, CES2C, CES1D, CES1F, PNPLA2	343	11	18724	24.8131	0.023557	0.0119193	0.0117399
47	GOTERM_BP_DIRECT	GO:0006094~gluconeogenesis	8	1.95599	3.3689e-05	RBP4, PCX, GPD1, SLC25A10, PPARA, PCK1, FBP1, FBP2	357	52	20199	8.70459	0.0673299	0.00410015	0.00403079
48	UP_SEQ_FEATURE	ACT_SITE:Proton acceptor	33	8.06846	4.40796e-05	PRKAA2, USP27X, ACAA1B, SULT1A1, LDHB, ACVR1C, ERMP1, CPT2, HSD17B2, ME1, PAK6, JAK3, DECR1, HTATIP2, AOC3, CBR2, SDR42E1, TNK2, ENTPD5, EPHX2, PLA2G4C, BRAF, FAH, PM20D1, GALE, ACOX1, STK26, GPD1, PNPLA3, ANG, CHPT1, ALDH1A7, PNPLA2	383	862	22127	2.21172	0.0445562	0.00911566	0.00908921
49	UP_KW_PTM	KW-0325~Glycoprotein	117	28.6064	5.51771e-05	KLB, SCARB1, SLC23A2, LY6K, ADAMDEC1, CLSTN3, UPK2, SLC23A1, HHIP, HP, LOXL4, ARXES2, LCTL, AQP3, TSKU, IBSP, VSIG2, DUOXA1, ADORA1, SLC12A7, ENPP5, UNC5A, ACSL1, ENTPD5, IGFBP2, ADIPOQ, UNC93A, BSCL2, SLC9A4, SIDT1, LY6D, PLA2R1, CFB, ASTN1, SLC1A3, LYPD6, HACD2, FUT4, ART3, ART4, C3, MC2R, SERPINA3F, HCAR1, ADGRG2, CHST10, ST3GAL4, ST8SIA6, BRINP3, PROM2, PTCH1, SLC52A3, CELA1, SELE, PM20D1, IG…	274	4065	12982	1.36369	0.00148871	0.00154496	0.00148978
50	UP_KW_CELLULAR_COMPONENT	KW-0472~Membrane	208	50.8557	5.55121e-05	SLC23A2, SLC23A1, HHIP, AQP7, ARXES2, LCTL, AQP3, SCAMP5, LIPE, VSIG2, PLCE1, ACAD11, SLC12A7, PAQR7, PAQR4, UNC5A, ACSL1, PAQR5, ENTPD5, PAQR3, MTUS1, SYTL1, UNC93A, SYTL2, RNF125, ASTN1, GGNBP1, CDS1, MAOB, RETSAT, MGST3, MGST2, HACD2, LYPD6, ART3, ART4, XKRX, LDHB, MC2R, SYNGR1, AGMO, CHST10, ST3GAL4, ST8SIA6, GSDMC3, PROM2, GSDMC4, TMEM184A, GSDMC, SDR42E1, HOMER2, BRAF, RAB27B, FA2H, MSRA, N…	344	9183	18403	1.21174	0.00194109	0.000647641	0.000536617
51	KEGG_PATHWAY	mmu00010:Glycolysis / Gluconeogenesis	9	2.20049	6.03056e-05	ALDH3B3, LDHB, ALDH3A1, ALDH3B2, ACSS2, PGM2, PCK1, FBP1, FBP2	194	67	9463	6.55232	0.0152608	0.00153779	0.00139306
52	UP_KW_BIOLOGICAL_PROCESS	KW-0011~Acute phase	6	1.46699	6.35067e-05	ITIH4, ORM1, SAA3, SAA1, HP, ORM2	208	24	11277	13.5541	0.00557318	0.00139715	0.00127013
53	GOTERM_BP_DIRECT	GO:0016042~lipid catabolic process	11	2.68949	6.5558e-05	BSCL2, LIPE, PCCA, CES1D, CES1F, ADORA1, PNPLA3, PLCE1, PLIN1, PNPLA2, ABHD15	357	123	20199	5.05998	0.126847	0.00753553	0.00740806
54	GOTERM_BP_DIRECT	GO:0045444~fat cell differentiation	10	2.44499	7.44976e-05	BSCL2, SREBF1, CEBPA, STEAP4, FFAR4, ARXES2, FFAR2, RETN, LPIN1, ADIG	357	101	20199	5.60196	0.142849	0.0081124	0.00797517
55	UP_SEQ_FEATURE	TRANSMEM:Helical	150	36.6748	0.000109552	KLB, SCARB1, SLC23A2, STEAP4, CLSTN3, UPK2, SLC23A1, AQP7, FRY, LCTL, AQP3, SCAMP5, VSIG2, DUOXA1, ADORA1, SLC16A7, SLC16A9, SLC12A7, ENPP5, DGAT2, PAQR7, UNC5A, PAQR4, ACSL1, PAQR5, ENTPD5, PAQR3, MTUS1, UNC93A, BSCL2, SIDT1, ADTRP, PLA2R1, ASTN1, CDS1, MGST3, SLC1A3, MGST2, HACD2, FUT4, ART4, XKRX, HCAR2, MC2R, SYNGR1, TMEM125, HCAR1, ADGRG2, AGMO, CHST10, ST3GAL4, BRINP3, PROM2, TMEM184A, SDR4…	383	6658	22127	1.30158	0.107102	0.0188794	0.0188246
56	GOTERM_MF_DIRECT	GO:0008289~lipid binding	19	4.64548	0.000112201	SCARB1, PAQR7, MREG, PAQR5, OSBPL3, INSIG1, MTTP, PRAP1, SDCBP2, C3, APOL6, BPIFB1, FABP4, SPRR2A2, TRPV4, FFAR4, FFAR2, PPARA, SH3GL2	343	358	18724	2.89718	0.07875	0.0273397	0.0269283
57	KEGG_PATHWAY	mmu04910:Insulin signaling pathway	12	2.93399	0.000122966	SREBF1, LIPE, PRKAA2, FASN, PPP1R3D, BRAF, IRS3, PCK1, FBP1, SH2B2, ACACA, FBP2	194	139	9463	4.21108	0.0308717	0.00285057	0.00258228
58	GOTERM_BP_DIRECT	GO:0032869~cellular response to insulin stimulus	10	2.44499	0.000125284	GPAM, SRD5A1, INSIG1, BGLAP2, ADIPOQ, PNPLA3, GPT, LPIN1, PCK1, FBP1	357	108	20199	5.23887	0.228354	0.0129607	0.0127414
59	GOTERM_CC_DIRECT	GO:0016324~apical plasma membrane	22	5.37897	0.000126619	SLC23A2, PRKAA2, MREG, SLC47A1, UPK2, SLC23A1, IGFBP2, CYBRD1, TRF, RAB27B, SHROOM1, CYP4F15, ANO1, SLC4A8, SLC9A4, UPK1B, UPK1A, ADGRG2, TRPV4, STK26, CSPG4, PROM2	374	478	21157	2.60362	0.0365438	0.00610214	0.00595685
60	GOTERM_BP_DIRECT	GO:0044255~cellular lipid metabolic process	6	1.46699	0.000138619	PM20D1, DGAT2, GPAM, NR1H3, LPIN1, ABHD15	357	29	20199	11.7062	0.249355	0.0136573	0.0134262
61	KEGG_PATHWAY	mmu04936:Alcoholic liver disease	12	2.93399	0.000139713	C3, SREBF1, PRKAA2, ACOX1, FASN, ADIPOQ, SCD3, SCD1, PPARA, LPIN1, IL17RC, ACACA	194	141	9463	4.15135	0.0350021	0.00296891	0.00268948
62	GOTERM_CC_DIRECT	GO:0005576~extracellular region	56	13.6919	0.000145289	LY6K, ORM1, ADAMDEC1, HHIP, HP, TRF, LOXL4, ORM2, TSKU, INSL6, SHH, IBSP, SPRR2A2, ENPP5, TMPRSS11A, WFDC21, ENTPD5, IGFBP2, ADIPOQ, TMPRSS11G, PRAP1, RBP4, METTL24, ANG, COL6A5, PLA2R1, CFB, ITIH4, RETNLA, FGL1, SAA3, DEFB45, RETN, THBS1, LYPD6, THBS4, GLB1L2, ENHO, C3, APOL6, TTR, ADAM23, NDP, CCL19, BRINP3, PTCH1, CELA1, ABHD15, SULF2, PM20D1, IGSF10, BPIFB1, BGLAP3, APOC1, BGLAP2, SAA1	374	1887	21157	1.6788	0.0418185	0.00610214	0.00595685
63	GOTERM_BP_DIRECT	GO:0005975~carbohydrate metabolic process	13	3.17848	0.00016954	KLB, GBE1, LCTL, GLB1L2, GALE, PPP1R1A, CHST10, GPD1, PDK4, PGM2, LANCL3, FBP1, FBP2	357	193	20199	3.81108	0.295881	0.0159445	0.0156747
64	GOTERM_BP_DIRECT	GO:0019852~L-ascorbic acid metabolic process	4	0.977995	0.000180273	SLC23A2, GSTO2, CLSTN3, ATP1A2	357	7	20199	32.3313	0.311347	0.0162167	0.0159424
65	GOTERM_BP_DIRECT	GO:0055089~fatty acid homeostasis	5	1.22249	0.000188291	MLXIPL, DGAT2, PRKAA2, GPAM, ADORA1	357	17	20199	16.6411	0.322679	0.0162322	0.0159576
66	UP_KW_CELLULAR_COMPONENT	KW-1003~Cell membrane	98	23.9609	0.000204617	KLB, SCARB1, SLC23A2, LY6K, STEAP4, CLSTN3, UPK2, SLC23A1, HHIP, AQP7, AQP3, SCAMP5, LIPE, ADORA1, SLC16A7, PLCE1, SLC16A9, CAPN1, SLC12A7, MREG, PAQR7, UNC5A, PAQR5, SYTL1, MTUS1, UNC93A, SDCBP2, SYTL2, SLC9A4, LY6D, ADTRP, PLA2R1, ASTN1, SLC1A3, LYPD6, ART3, ART4, ALDH3B3, HCAR2, MC2R, HCAR1, ADGRG2, GSDMC3, GSDMC4, PROM2, TMEM184A, GSDMC, HOMER2, PTCH1, OSBPL3, TNK2, SLC52A3, CYBRD1, BRAF, SEL…	344	3726	18403	1.40706	0.00713673	0.00155799	0.0012909
67	UP_KW_CELLULAR_COMPONENT	KW-0492~Microsome	12	2.93399	0.00022257	FA2H, AHCYL2, CES2C, CES1D, ACSL1, SRD5A1, CES1F, SCD3, MGST2, SCD1, NAT8L, FMO5	344	161	18403	3.98736	0.00776054	0.00155799	0.0012909
68	GOTERM_BP_DIRECT	GO:0007584~response to nutrient	8	1.95599	0.000251566	SREBF1, CNR1, ACSL1, IGFBP2, ADIPOQ, ACAA1B, SCD1, PPARA	357	71	20199	6.37519	0.40581	0.0208196	0.0204674
69	GOTERM_BP_DIRECT	GO:0006633~fatty acid biosynthetic process	8	1.95599	0.000299093	FA2H, PRKAA2, FASN, SCD3, NR1H3, SCD1, HACD2, ACACA	357	73	20199	6.20053	0.461472	0.0238009	0.0233983
70	GOTERM_MF_DIRECT	GO:0004364~glutathione transferase activity	6	1.46699	0.000307727	GSTM4, GSTM3, GSTO2, GSTA3, MGST3, MGST2	343	33	18724	9.92526	0.20147	0.0446501	0.0439782
71	GOTERM_MF_DIRECT	GO:0047376~all-trans-retinyl-palmitate hydrolase, all-trans-retinol forming activity	4	0.977995	0.000315995	LIPE, CES2C, CES1D, CES1F	343	8	18724	27.2945	0.206284	0.0446501	0.0439782
72	GOTERM_MF_DIRECT	GO:0016746~transferase activity, transferring acyl groups	12	2.93399	0.000366485	DGAT2, CPT2, GPAM, SPTLC3, MOGAT2, FASN, PNPLA3, ACAA1B, ABHD5, NAT8L, AGPAT2, ZDHHC14	343	174	18724	3.76475	0.235054	0.0446501	0.0439782
73	KEGG_PATHWAY	mmu00410:beta-Alanine metabolism	6	1.46699	0.000431134	ALDH3B3, AOC3, ALDH3A1, ALDH3B2, ACOX1, EHHADH	194	32	9463	9.14594	0.104133	0.00845687	0.00766093
74	GOTERM_BP_DIRECT	GO:0006654~phosphatidic acid biosynthetic process	5	1.22249	0.000447839	GPAM, PNPLA3, ABHD5, LPIN1, AGPAT2	357	21	20199	13.4714	0.604177	0.0343178	0.0337372
75	GOTERM_MF_DIRECT	GO:0016740~transferase activity	53	12.9584	0.000489301	MOGAT2, GBE1, GPT, SHH, CPT2, SPTLC3, B3GALT2, PDK4, JAK3, CERS3, DGAT2, GSTO2, GPT2, PLA2G4C, ZDHHC14, RNF144B, METTL24, RNF125, TST, NAT8L, CDS1, PRKAA2, NNMT, MGST3, MGST2, ACAA1B, ABHD5, AGPAT2, FHIT, FUT4, ART3, ART4, SULT1A1, EXTL1, ACVR1C, CHST10, ST3GAL4, PAK6, ST8SIA6, PCK1, GSTM4, GSTM3, GALNT6, POLN, TNK2, BRAF, HS3ST6, GPAM, GSTA3, STK26, FASN, PNPLA3, CHPT1	343	1784	18724	1.62176	0.300764	0.051097	0.0503281
76	UP_KW_MOLECULAR_FUNCTION	KW-0012~Acyltransferase	12	2.93399	0.000509506	DGAT2, CPT2, GPAM, SPTLC3, MOGAT2, FASN, PNPLA3, ACAA1B, ABHD5, NAT8L, AGPAT2, ZDHHC14	231	176	12184	3.59622	0.0350457	0.0178327	0.0178327
77	GOTERM_BP_DIRECT	GO:0006635~fatty acid beta-oxidation	7	1.71149	0.00053741	CPT2, ACOX1, EHHADH, ADIPOQ, ACAA1B, ACAD11, DECR1	357	58	20199	6.8286	0.671165	0.0397107	0.039039
78	UP_KW_BIOLOGICAL_PROCESS	KW-0275~Fatty acid biosynthesis	7	1.71149	0.000537815	FA2H, PRKAA2, FASN, SCD3, SCD1, HACD2, ACACA	208	56	11277	6.77704	0.0462373	0.00946554	0.00860504
79	GOTERM_BP_DIRECT	GO:0006953~acute-phase response	6	1.46699	0.000581788	ITIH4, ORM1, SAA3, SAA1, HP, ORM2	357	39	20199	8.70459	0.700029	0.0415076	0.0408054
80	GOTERM_BP_DIRECT	GO:0046889~positive regulation of lipid biosynthetic process	5	1.22249	0.000644423	SREBF1, MLXIPL, NR1H3, PPARA, PCK1	357	23	20199	12.3	0.73651	0.0444437	0.0436919
81	GOTERM_MF_DIRECT	GO:0004028~3-chloroallyl aldehyde dehydrogenase activity	4	0.977995	0.000658954	ALDH3B3, ALDH3A1, ALDH3B2, ALDH1A7	343	10	18724	21.8356	0.382363	0.0602119	0.0593058
82	KEGG_PATHWAY	mmu04024:cAMP signaling pathway	14	3.42298	0.000660138	PTCH1, HHIP, ATP1A2, BRAF, TSHR, HCAR2, LIPE, MC2R, HCAR1, ACOX1, ADORA1, PLCE1, FFAR2, PPARA	194	224	9463	3.04865	0.154976	0.0120239	0.0108923
83	UP_KW_LIGAND	KW-0521~NADP	13	3.17848	0.00072595	CBR2, STEAP4, RETSAT, SRD5A1, DHDH, FMO5, ART3, ART4, ALDH3A1, FASN, ME1, DECR1, HTATIP2	150	183	6704	3.17494	0.0236802	0.00800944	0.0070386
84	UP_KW_LIGAND	KW-0446~Lipid-binding	16	3.91198	0.000728131	PAQR7, MREG, ACBD4, PAQR5, OSBPL3, INSIG1, MTTP, PRAP1, SDCBP2, FABP4, SPRR2A2, TRPV4, FFAR4, FFAR2, PPARA, SH3GL2	150	264	6704	2.70869	0.0237505	0.00800944	0.0070386
85	KEGG_PATHWAY	mmu00360:Phenylalanine metabolism	5	1.22249	0.000764678	ALDH3B3, AOC3, ALDH3A1, ALDH3B2, MAOB	194	21	9463	11.6139	0.177221	0.0127679	0.0115663
86	GOTERM_MF_DIRECT	GO:0016829~lyase activity	11	2.68949	0.000770232	GSTM4, PM20D1, GLDC, EHHADH, FASN, MGST3, MGST2, PCK1, MOCS1, HACD2, CAR5B	343	161	18724	3.72968	0.430648	0.06256	0.0616186
87	INTERPRO	IPR004254:AdipoR/HlyIII-related	4	0.977995	0.000792542	PAQR7, PAQR4, PAQR5, PAQR3	388	11	22094	20.7067	0.56676	0.343221	0.343221
88	KEGG_PATHWAY	mmu01200:Carbon metabolism	10	2.44499	0.000801126	ACSS2, PCX, PCCA, ACOX1, GLDC, GPT2, ME1, GPT, FBP1, FBP2	194	121	9463	4.03127	0.184838	0.0127679	0.0115663
89	GOTERM_BP_DIRECT	GO:0008654~phospholipid biosynthetic process	7	1.71149	0.000838105	CDS1, GPAM, PNPLA3, FITM2, CHPT1, ABHD5, AGPAT2	357	63	20199	6.28665	0.823558	0.0559367	0.0549905
90	UP_KW_BIOLOGICAL_PROCESS	KW-0312~Gluconeogenesis	4	0.977995	0.000902151	PCX, PCK1, FBP1, FBP2	208	11	11277	19.715	0.0763528	0.0132316	0.0120287
91	GOTERM_BP_DIRECT	GO:0010866~regulation of triglyceride biosynthetic process	3	0.733496	0.000918453	C3, FITM2, THRSP	357	3	20199	56.5798	0.850604	0.0593837	0.0583792
92	GOTERM_CC_DIRECT	GO:0009986~cell surface	28	6.84597	0.0010319	LY6K, SCARB1, CLSTN3, HHIP, TRF, SLC1A3, ATP1A2, THBS1, SLC6A2, FUT4, C3, CD1D2, SHH, ADAM28, CD1D1, UPK1A, ACVR1C, NDP, PROM2, AOC3, ADIPOQ, IL17RC, SULF2, TRPV4, LY6D, CSPG4, ADTRP, PLA2R1	374	800	21157	1.97993	0.261796	0.0379222	0.0370193
93	GOTERM_BP_DIRECT	GO:0045722~positive regulation of gluconeogenesis	5	1.22249	0.00120823	NNMT, DGAT2, GPT2, GPT, PPARA	357	27	20199	10.4777	0.918026	0.0757527	0.0744712
94	KEGG_PATHWAY	mmu00350:Tyrosine metabolism	6	1.46699	0.00123467	ALDH3B3, AOC3, ALDH3A1, ALDH3B2, MAOB, FAH	194	40	9463	7.31675	0.270237	0.01852	0.016777
95	INTERPRO	IPR029058:AB_hydrolase	10	2.44499	0.00134379	LIPE, CES2B, CES2C, CES1D, CES1F, FASN, EPHX2, CMBL, ABHD5, ABHD15	388	150	22094	3.79622	0.757959	0.343221	0.343221
96	GOTERM_BP_DIRECT	GO:0046166~glyceraldehyde-3-phosphate biosynthetic process	4	0.977995	0.00136156	PCX, GPD1, SLC25A10, PCK1	357	13	20199	17.4092	0.940333	0.0828548	0.0814531
97	UP_KW_MOLECULAR_FUNCTION	KW-0808~Transferase	56	13.6919	0.00136912	MOGAT2, GBE1, GPT, DUSP16, DNMT3L, SHH, CPT2, SPTLC3, B3GALT2, PDK4, JAK3, CERS3, DGAT2, GSTO2, GPT2, PLA2G4C, ZDHHC14, UGT1A6B, RNF144B, METTL24, RNF125, TST, NAT8L, CDS1, PRKAA2, NNMT, MGST3, MGST2, ACAA1B, ABHD5, AGPAT2, FHIT, FUT4, ART3, ART4, SULT1A1, EXTL1, ACVR1C, CHST10, ST3GAL4, PAK6, ST8SIA6, PCK1, GSTM4, GSTM3, GALNT6, POLN, TNK2, BRAF, HS3ST6, GPAM, GSTA3, STK26, FASN, PNPLA3, CHPT1	231	1968	12184	1.50086	0.0914485	0.031946	0.031946
98	UP_KW_BIOLOGICAL_PROCESS	KW-1208~Phospholipid metabolism	7	1.71149	0.00139901	CDS1, GPAM, PLA2G4C, PNPLA3, CHPT1, ABHD5, AGPAT2	208	67	11277	5.66439	0.115912	0.0175876	0.0159887
99	KEGG_PATHWAY	mmu05204:Chemical carcinogenesis - DNA adducts	8	1.95599	0.00158492	GSTM4, SULT1A1, GSTM3, GSTO2, GSTA3, MGST3, MGST2, UGT1A6B	194	84	9463	4.64556	0.332672	0.022453	0.0203398
100	GOTERM_BP_DIRECT	GO:0019222~regulation of metabolic process	5	1.22249	0.00159046	MC2R, CNR1, BNIP3, MC5R, SH2B2	357	29	20199	9.75514	0.962868	0.0940191	0.0924286
101	UP_KW_BIOLOGICAL_PROCESS	KW-0594~Phospholipid biosynthesis	6	1.46699	0.00162791	CDS1, GPAM, PNPLA3, CHPT1, ABHD5, AGPAT2	208	47	11277	6.92124	0.133569	0.017907	0.0162791
102	UP_KW_CELLULAR_COMPONENT	KW-0496~Mitochondrion	40	9.77995	0.00170698	SLC25A1, GGNBP1, MCUR1, PCX, MAOB, GLDC, MGST3, FHIT, LDHB, CPT2, AIFM2, CNR1, PDK4, ACAD11, BRINP3, DECR1, BCKDHA, CBR2, ARG2, COX8B, 1600014C10RIK, ACSL1, S100A1, BNIP3, ADHFE1, MTUS1, G0S2, CAR5B, RNF144B, MSRA, GPAM, PCCA, TST, SFXN1, SLC25A10, CASQ1, SLC25A34, NAT8L, LPIN1, PLIN5	344	1282	18403	1.66918	0.0580427	0.00995737	0.0082504
103	KEGG_PATHWAY	mmu00561:Glycerolipid metabolism	7	1.71149	0.00172293	DGAT2, GPAM, MOGAT2, PNPLA3, LPIN1, AGPAT2, PNPLA2	194	63	9463	5.41982	0.355787	0.0231236	0.0209472
104	INTERPRO	IPR001882:Biotin_BS	3	0.733496	0.00179381	PCX, PCCA, ACACA	388	4	22094	42.7075	0.849557	0.343221	0.343221
105	GOTERM_MF_DIRECT	GO:0016620~oxidoreductase activity, acting on the aldehyde or oxo group of donors, NAD or NADP as acceptor	5	1.22249	0.00181061	ALDH3B3, ALDH3A1, ALDH3B2, ALDH1A7, HTATIP2	343	29	18724	9.41188	0.734132	0.132356	0.130364
106	GOTERM_BP_DIRECT	GO:0071477~cellular hypotonic salinity response	3	0.733496	0.00181547	TRPV4, PCK1, FBP1	357	4	20199	42.4349	0.976708	0.104339	0.102574
107	GOTERM_CC_DIRECT	GO:0120001~apical plasma membrane urothelial plaque	3	0.733496	0.0018168	UPK1B, UPK1A, UPK2	374	4	21157	42.4271	0.414112	0.0593489	0.0579358
108	KEGG_PATHWAY	mmu00620:Pyruvate metabolism	6	1.46699	0.00190805	LDHB, ACSS2, PCX, ME1, PCK1, ACACA	194	44	9463	6.65159	0.385544	0.0243276	0.022038
109	SMART	SM00878:Biotin_carb_C	3	0.733496	0.00198776	PCX, PCCA, ACACA	158	5	10944	41.5595	0.263922	0.306115	0.306115
110	UP_SEQ_FEATURE	MOTIF:Histidine box-3	4	0.977995	0.00199066	AGMO, SCD3, SCD1, DEGS2	383	15	22127	15.4061	0.872596	0.269965	0.269182
111	GOTERM_MF_DIRECT	GO:0016787~hydrolase activity	47	11.4914	0.00206673	PTPRR, AHCYL2, ADAMDEC1, USP27X, PPM1H, FITM2, PRSS22, FHIT, GLB1L2, LIPE, UCHL1, ADAM28, CES2C, ERMP1, PLCE1, CAPN1, CTSE, ENPP5, DUSP4, TMPRSS11A, ARG2, ENTPD5, EPHX2, PLA2G4C, TMPRSS11G, CELA1, RAB27B, CMBL, FAH, ABHD15, SULF2, PM20D1, GCHFR, BACE2, ACTC1, CES1D, CES1F, FASN, PNPLA3, ANG, ADTRP, LPIN1, FBP1, FBP2, CFB, IL18R1, PNPLA2	343	1631	18724	1.57307	0.779607	0.137344	0.135277
112	GOTERM_BP_DIRECT	GO:1903238~positive regulation of leukocyte tethering or rolling	4	0.977995	0.0021102	ST3GAL4, CAPN1, SELE, FUT4	357	15	20199	15.088	0.987357	0.118	0.116004
113	UP_KW_CELLULAR_COMPONENT	KW-0964~Secreted	51	12.4694	0.0022172	LY6K, ORM1, ADAMDEC1, HHIP, HP, TRF, LOXL4, ORM2, TSKU, INSL6, IBSP, SPRR2A2, ENPP5, WFDC21, ENTPD5, IGFBP2, ADIPOQ, PRAP1, RBP4, METTL24, ANG, COL6A5, PLA2R1, CFB, ITIH4, RETNLA, FGL1, SAA3, DEFB45, RETN, THBS1, LYPD6, THBS4, GLB1L2, ENHO, C3, TTR, ADAM23, NDP, CCL19, BRINP3, CELA1, ABHD15, SULF2, PM20D1, IGSF10, BPIFB1, BGLAP3, APOC1, BGLAP2, SAA1	344	1782	18403	1.53106	0.0747471	0.011086	0.00918554
114	UP_SEQ_FEATURE	MOTIF:Histidine box-2	4	0.977995	0.00241888	AGMO, SCD3, SCD1, DEGS2	383	16	22127	14.4432	0.918255	0.269965	0.269182
115	UP_SEQ_FEATURE	MOTIF:Histidine box-1	4	0.977995	0.00241888	AGMO, SCD3, SCD1, DEGS2	383	16	22127	14.4432	0.918255	0.269965	0.269182
116	UP_KW_MOLECULAR_FUNCTION	KW-0378~Hydrolase	51	12.4694	0.00249736	PTPRR, AHCYL2, ADAMDEC1, PRSS22, DUSP16, CES2B, LIPE, CES2C, SHH, UCHL1, PLCE1, CAPN1, CTSE, ENPP5, DUSP4, TMPRSS11A, ARG2, ENTPD5, PLA2G4C, TMPRSS11G, CMBL, GCHFR, BACE2, ANG, ADTRP, FBP1, FBP2, CFB, CPB1, USP27X, PPM1H, FITM2, FHIT, GLB1L2, ADAM28, ERMP1, EPHX2, CELA1, RAB27B, FAH, ABHD15, SULF2, PM20D1, ACTC1, CES1D, FASN, CES1F, PNPLA3, LPIN1, IL18R1, PNPLA2	231	1793	12184	1.50026	0.160571	0.0437037	0.0437037
117	GOTERM_BP_DIRECT	GO:0008202~steroid metabolic process	9	2.20049	0.00250157	SULT1A1, SREBF1, LIPE, PRKAA2, SRD5A1, INSIG1, MTTP, CHST10, HSD17B2	357	133	20199	3.82871	0.994385	0.134109	0.13184
118	GOTERM_BP_DIRECT	GO:0010887~negative regulation of cholesterol storage	4	0.977995	0.00256347	CES1D, CES1F, NR1H3, PPARA	357	16	20199	14.145	0.995061	0.134109	0.13184
119	GOTERM_BP_DIRECT	GO:0010875~positive regulation of cholesterol efflux	5	1.22249	0.00259272	CES1D, PTCH1, CES1F, ADIPOQ, NR1H3	357	33	20199	8.5727	0.995352	0.134109	0.13184
120	GOTERM_BP_DIRECT	GO:0055085~transmembrane transport	18	4.40098	0.0028261	SLC25A1, SLC23A2, SLC13A4, SLC47A1, TRPC3, SLC35F2, SLC23A1, SLC2A12, AQP7, SLC7A10, AQP3, SLC4A8, SLC9A4, TRPV4, SLC16A7, SFXN1, SLC16A9, SLC12A7	357	451	20199	2.25818	0.997136	0.142615	0.140202
121	GOTERM_MF_DIRECT	GO:0004029~aldehyde dehydrogenase (NAD) activity	4	0.977995	0.00283487	ALDH3B3, ALDH3A1, ALDH3B2, ALDH1A7	343	16	18724	13.6472	0.874473	0.148986	0.146744
122	GOTERM_MF_DIRECT	GO:0001786~phosphatidylserine binding	7	1.71149	0.00283713	GSDMC, SCARB1, GSDMC3, THBS1, CIDEC, GSDMC4, SYTL2	343	77	18724	4.96263	0.87468	0.148986	0.146744
123	GOTERM_MF_DIRECT	GO:0042802~identical protein binding	55	13.4474	0.00285335	SCARB1, THRB, HP, AQP3, ME1, SLC16A7, CTSE, SH3GL2, CBR2, GSTO2, S100A1, ADIPOQ, SDCBP2, GCHFR, MRAP, ANO1, CASQ1, FBP1, ALDH1A7, FBP2, PLIN5, CEBPA, PCX, MAOB, MGST3, FGL1, PPM1H, HSD17B14, MGST2, FHIT, THBS4, ACACA, MIPOL1, SULT1A1, LDHB, TTR, CNR1, SH2B2, DECR1, GSTM4, AOC3, HOMER2, BNIP3, TNK2, INCA1, SPAG4, SYT16, CYBRD1, BRAF, SLC4A8, GALE, TRPV4, STK26, FASN, THRSP	343	2025	18724	1.48266	0.876162	0.148986	0.146744
124	UP_SEQ_FEATURE	DOMAIN:Biotin carboxylation	3	0.733496	0.00287197	PCX, PCCA, ACACA	383	5	22127	34.6637	0.948896	0.269965	0.269182
125	UP_SEQ_FEATURE	DOMAIN:Biotinyl-binding	3	0.733496	0.00287197	PCX, PCCA, ACACA	383	5	22127	34.6637	0.948896	0.269965	0.269182
126	INTERPRO	IPR004279:Perilipin	3	0.733496	0.00295506	PLIN4, PLIN1, PLIN5	388	5	22094	34.166	0.95594	0.343221	0.343221
127	INTERPRO	IPR005481:BC-like_N	3	0.733496	0.00295506	PCX, PCCA, ACACA	388	5	22094	34.166	0.95594	0.343221	0.343221
128	INTERPRO	IPR011764:Biotin_carboxylation_dom	3	0.733496	0.00295506	PCX, PCCA, ACACA	388	5	22094	34.166	0.95594	0.343221	0.343221
129	INTERPRO	IPR005482:Biotin_COase_C	3	0.733496	0.00295506	PCX, PCCA, ACACA	388	5	22094	34.166	0.95594	0.343221	0.343221
130	INTERPRO	IPR016035:Acyl_Trfase/lysoPLipase	4	0.977995	0.00302108	FASN, PLA2G4C, PNPLA3, PNPLA2	388	17	22094	13.3984	0.958913	0.343221	0.343221
131	GOTERM_BP_DIRECT	GO:0090181~regulation of cholesterol metabolic process	4	0.977995	0.00307244	DGAT2, THRB, EPHX2, FMO5	357	17	20199	13.3129	0.998282	0.151354	0.148794
132	GOTERM_MF_DIRECT	GO:0004464~leukotriene-C4 synthase activity	3	0.733496	0.00320745	GSTM4, MGST3, MGST2	343	5	18724	32.7534	0.90448	0.15631	0.153958
133	GOTERM_BP_DIRECT	GO:0046513~ceramide biosynthetic process	5	1.22249	0.00322725	CERS3, FA2H, SPTLC3, SPTSSB, DEGS2	357	35	20199	8.08283	0.998754	0.155283	0.152656
134	GOTERM_BP_DIRECT	GO:0071320~cellular response to cAMP	6	1.46699	0.0035263	DMTN, SRD5A1, ADIPOQ, GPD1, PCK1, FBP1	357	58	20199	5.85309	0.99933	0.165816	0.163011
135	INTERPRO	IPR016160:Ald_DH_CS_CYS	4	0.977995	0.00357861	ALDH3B3, ALDH3A1, ALDH3B2, ALDH1A7	388	18	22094	12.6541	0.977228	0.343221	0.343221
136	INTERPRO	IPR029510:Ald_DH_CS_GLU	4	0.977995	0.00357861	ALDH3B3, ALDH3A1, ALDH3B2, ALDH1A7	388	18	22094	12.6541	0.977228	0.343221	0.343221
137	GOTERM_BP_DIRECT	GO:0070417~cellular response to cold	4	0.977995	0.00363918	LIPE, CES1D, CIDEA, PLIN1	357	18	20199	12.5733	0.99947	0.167322	0.164491
138	INTERPRO	IPR011054:Rudment_hybrid_motif	3	0.733496	0.00438131	PCX, PCCA, ACACA	388	6	22094	28.4716	0.990269	0.348193	0.348193
139	INTERPRO	IPR012394:Aldehyde_DH_NAD(P)	3	0.733496	0.00438131	ALDH3B3, ALDH3A1, ALDH3B2	388	6	22094	28.4716	0.990269	0.348193	0.348193
140	GOTERM_BP_DIRECT	GO:0010891~negative regulation of sequestering of triglyceride	3	0.733496	0.00443361	ABHD5, PPARA, PNPLA2	357	6	20199	28.2899	0.999898	0.199416	0.196043
141	GOTERM_MF_DIRECT	GO:0004806~triglyceride lipase activity	4	0.977995	0.00471062	LIPE, CES1D, PNPLA3, PNPLA2	343	19	18724	11.4924	0.968305	0.204387	0.201312
142	GOTERM_MF_DIRECT	GO:0004030~aldehyde dehydrogenase [NAD(P)+] activity	3	0.733496	0.00475319	ALDH3B3, ALDH3A1, ALDH3B2	343	6	18724	27.2945	0.969281	0.204387	0.201312
143	KEGG_PATHWAY	mmu01040:Biosynthesis of unsaturated fatty acids	5	1.22249	0.0048199	ACOX1, SCD3, ACAA1B, SCD1, HACD2	194	34	9463	7.17329	0.708305	0.0585273	0.0530189
144	UP_KW_BIOLOGICAL_PROCESS	KW-0119~Carbohydrate metabolism	7	1.71149	0.00494767	GALE, PPP1R1A, CHST10, PDK4, PGM2, FBP1, FBP2	208	86	11277	4.41296	0.35369	0.0483772	0.0439793
145	GOTERM_BP_DIRECT	GO:0008209~androgen metabolic process	4	0.977995	0.0049535	SHH, SRD5A1, CHST10, HSD17B2	357	20	20199	11.316	0.999965	0.218059	0.214371
146	UP_SEQ_FEATURE	TRANSMEM:Helical; Name=6	23	5.62347	0.00516267	SLC25A1, GPR39, PAQR7, PAQR5, INSIG1, SLC1A3, CYBRD1, SLC6A2, TSHR, HCAR2, MC2R, HCAR1, ERMP1, ADGRG2, ADRB3, MC5R, ADORA1, FFAR4, SLC16A7, SLC25A10, FFAR2, CHPT1, SLC25A34	383	698	22127	1.90369	0.995261	0.43535	0.434087
147	GOTERM_BP_DIRECT	GO:0006641~triglyceride metabolic process	5	1.22249	0.00525806	GPAM, INSIG1, MTTP, APOC1, SCD1	357	40	20199	7.07248	0.999982	0.226644	0.22281
148	UP_SEQ_FEATURE	TRANSMEM:Helical; Name=5	23	5.62347	0.00551566	SLC25A1, GPR39, PAQR7, PAQR5, INSIG1, SLC1A3, CYBRD1, SLC6A2, TSHR, HCAR2, MC2R, HCAR1, ERMP1, ADGRG2, ADRB3, MC5R, ADORA1, FFAR4, SLC16A7, SLC25A10, FFAR2, CHPT1, SLC25A34	383	702	22127	1.89284	0.996717	0.43535	0.434087
149	INTERPRO	IPR016161:Ald_DH/histidinol_DH	4	0.977995	0.00561069	ALDH3B3, ALDH3A1, ALDH3B2, ALDH1A7	388	21	22094	10.8463	0.997357	0.348193	0.348193
150	INTERPRO	IPR015590:Aldehyde_DH_dom	4	0.977995	0.00561069	ALDH3B3, ALDH3A1, ALDH3B2, ALDH1A7	388	21	22094	10.8463	0.997357	0.348193	0.348193
151	INTERPRO	IPR016162:Ald_DH_N	4	0.977995	0.00561069	ALDH3B3, ALDH3A1, ALDH3B2, ALDH1A7	388	21	22094	10.8463	0.997357	0.348193	0.348193
152	INTERPRO	IPR016163:Ald_DH_C	4	0.977995	0.00561069	ALDH3B3, ALDH3A1, ALDH3B2, ALDH1A7	388	21	22094	10.8463	0.997357	0.348193	0.348193
153	GOTERM_CC_DIRECT	GO:0043231~intracellular membrane-bounded organelle	32	7.82396	0.00570934	SCARB1, CEBPA, AHCYL2, MGST3, MGST2, TDRP, ABHD5, CES2B, CES2C, HSD17B2, SCD3, SCD1, CTSE, DGAT2, ACSL1, SRD5A1, PTCH1, TNK2, OSBPL3, BRAF, FMO5, UGT1A6B, CYP4F15, MRAP, FA2H, MSRA, RNF125, LRG1, CES1D, CES1F, NAT8L, PLIN5	374	1084	21157	1.66995	0.81425	0.167855	0.163858
154	GOTERM_BP_DIRECT	GO:0006695~cholesterol biosynthetic process	5	1.22249	0.00574696	SREBF1, PRKAA2, CES1D, CES1F, INSIG1	357	41	20199	6.89998	0.999993	0.242662	0.238557
155	UP_KW_MOLECULAR_FUNCTION	KW-0456~Lyase	10	2.44499	0.00577435	GSTM4, PM20D1, EHHADH, FASN, MGST3, MGST2, PCK1, MOCS1, HACD2, CAR5B	231	174	12184	3.0313	0.333274	0.0808409	0.0808409
156	UP_SEQ_FEATURE	REGION:Triggers pyroptosis	3	0.733496	0.00589449	GSDMC, GSDMC3, GSDMC4	383	7	22127	24.7598	0.997786	0.43535	0.434087
157	GOTERM_BP_DIRECT	GO:0032526~response to retinoic acid	6	1.46699	0.0061369	SREBF1, RBP4, PTCH1, IGFBP2, HSD17B2, AQP3	357	66	20199	5.14362	0.999997	0.253945	0.249649
158	KEGG_PATHWAY	mmu05207:Chemical carcinogenesis - receptor activation	12	2.93399	0.0063818	GSTM4, GSTM3, PAQR7, ADRB3, GSTO2, PAQR5, GSTA3, EPHX2, MGST3, MGST2, PPARA, UGT1A6B	194	225	9463	2.60151	0.804574	0.0739709	0.0670089
159	INTERPRO	IPR019826:Carboxylesterase_B_AS	4	0.977995	0.00641322	CES2B, CES2C, CES1D, CES1F	388	22	22094	10.3533	0.998872	0.375886	0.375886
160	GOTERM_BP_DIRECT	GO:0035634~response to stilbenoid	4	0.977995	0.00651991	SAA3, FGL1, CIDEA, LY6D	357	22	20199	10.2872	0.999999	0.264504	0.260029
161	UP_KW_LIGAND	KW-0092~Biotin	3	0.733496	0.00694087	PCX, PCCA, ACACA	150	6	6704	22.3467	0.205345	0.0572622	0.0503213
162	UP_SEQ_FEATURE	TRANSMEM:Helical; Name=3	23	5.62347	0.00711464	SLC25A1, GPR39, PAQR7, PAQR5, INSIG1, SLC1A3, CYBRD1, SLC6A2, TSHR, HCAR2, MC2R, HCAR1, ERMP1, ADGRG2, ADRB3, MC5R, ADORA1, FFAR4, SLC16A7, SLC25A10, FFAR2, CHPT1, SLC25A34	383	719	22127	1.84809	0.999378	0.490436	0.489013
163	GOTERM_CC_DIRECT	GO:0005886~plasma membrane	132	32.2738	0.00713	KLB, SCARB1, CPNE8, SLC23A2, LY6K, STEAP4, CLSTN3, GLDC, UPK2, SLC23A1, HHIP, ARHGDIG, AQP7, IRS3, AQP3, SCAMP5, LIPE, VSIG2, DUOXA1, ADORA1, SLC16A7, PLCE1, SLC16A9, CAPN1, SLC12A7, ENPP5, MREG, PAQR7, UNC5A, PAQR5, SYTL1, MTUS1, UNC93A, SDCBP2, SYTL2, ALDH3A1, SLC9A4, SIDT1, LY6D, ADTRP, PLA2R1, ASTN1, GGNBP1, SLC1A3, MGST2, LYPD6, FHIT, ART3, ART4, ENHO, ALDH3B3, HCAR2, MC2R, HCAR1, ADGRG2, GS…	374	6175	21157	1.20926	0.877999	0.188684	0.184192
164	UP_SEQ_FEATURE	TRANSMEM:Helical; Name=4	23	5.62347	0.00767597	SLC25A1, GPR39, PAQR7, PAQR5, INSIG1, SLC1A3, CYBRD1, SLC6A2, TSHR, HCAR2, MC2R, HCAR1, ERMP1, ADGRG2, ADRB3, MC5R, ADORA1, FFAR4, SLC16A7, SLC25A10, FFAR2, CHPT1, SLC25A34	383	723	22127	1.83786	0.999653	0.496059	0.49462
165	INTERPRO	IPR005479:CbamoylP_synth_lsu-like_ATP-bd	3	0.733496	0.00799073	PCX, PCCA, ACACA	388	8	22094	21.3537	0.999789	0.443696	0.443696
166	GOTERM_BP_DIRECT	GO:0006081~cellular aldehyde metabolic process	3	0.733496	0.00808504	ALDH3B3, ALDH3A1, ALDH3B2	357	8	20199	21.2174	1	0.315622	0.310282
167	GOTERM_BP_DIRECT	GO:0006702~androgen biosynthetic process	3	0.733496	0.00808504	SCARB1, SRD5A1, HSD17B2	357	8	20199	21.2174	1	0.315622	0.310282
168	GOTERM_CC_DIRECT	GO:0042470~melanosome	7	1.71149	0.00818499	GCHFR, SYNGR1, MREG, FASN, SYTL1, RAB27B, SYTL2	374	99	21157	3.99986	0.910748	0.188684	0.184192
169	GOTERM_CC_DIRECT	GO:0016323~basolateral plasma membrane	13	3.17848	0.00834317	SLC23A2, SLC47A1, PIANP, MTTP, SLC1A3, AQP7, AQP3, TSHR, SLC4A8, SLC9A4, ADORA1, SLC16A7, PROM2	374	305	21157	2.41116	0.914837	0.188684	0.184192
170	UP_SEQ_FEATURE	DISULFID:Interchain	9	2.20049	0.00835946	AOC3, FGL1, ADIPOQ, HP, RETN, NDP, CTSE, THBS1, THBS4	383	166	22127	3.13226	0.99983	0.508452	0.506977
171	UP_KW_BIOLOGICAL_PROCESS	KW-0442~Lipid degradation	7	1.71149	0.00881572	BSCL2, LIPE, PCCA, CES1D, PNPLA3, PLCE1, PNPLA2	208	97	11277	3.91252	0.541238	0.074008	0.06728
172	UP_KW_BIOLOGICAL_PROCESS	KW-0753~Steroid metabolism	7	1.71149	0.009251	SULT1A1, SREBF1, LIPE, PRKAA2, INSIG1, MTTP, CHST10	208	98	11277	3.8726	0.558632	0.074008	0.06728
173	UP_SEQ_FEATURE	TRANSMEM:Helical; Name=2	23	5.62347	0.00961234	SLC25A1, GPR39, PAQR7, PAQR5, INSIG1, SLC1A3, CYBRD1, SLC6A2, TSHR, HCAR2, MC2R, HCAR1, ERMP1, ADGRG2, ADRB3, MC5R, ADORA1, FFAR4, SLC16A7, SLC25A10, FFAR2, CHPT1, SLC25A34	383	738	22127	1.80051	0.999954	0.522766	0.52125
174	UP_SEQ_FEATURE	TRANSMEM:Helical; Name=1	23	5.62347	0.00961328	SLC25A1, GPR39, PAQR7, PAQR5, INSIG1, SLC1A3, CYBRD1, SLC6A2, TSHR, HCAR2, MC2R, HCAR1, ERMP1, ADGRG2, ADRB3, MC5R, ADORA1, FFAR4, SLC16A7, SLC25A10, FFAR2, CHPT1, SLC25A34	383	739	22127	1.79807	0.999954	0.522766	0.52125
175	UP_SEQ_FEATURE	DOMAIN:EGF-like	10	2.44499	0.0101115	ATRN, ADAM28, ADAM23, ADAM22, CRELD1, THBS1, SELE, THBS4, DLK1, ASTN1	383	207	22127	2.79096	0.999973	0.522766	0.52125
176	INTERPRO	IPR007677:Gasdermin	3	0.733496	0.0101555	GSDMC, GSDMC3, GSDMC4	388	9	22094	18.9811	0.999979	0.505881	0.505881
177	INTERPRO	IPR041263:Gasdermin_PUB	3	0.733496	0.0101555	GSDMC, GSDMC3, GSDMC4	388	9	22094	18.9811	0.999979	0.505881	0.505881
178	GOTERM_BP_DIRECT	GO:0010890~positive regulation of sequestering of triglyceride	3	0.733496	0.0102746	CIDEA, FITM2, PLIN5	357	9	20199	18.8599	1	0.393446	0.38679
179	KEGG_PATHWAY	mmu05418:Fluid shear stress and atherosclerosis	9	2.20049	0.0103614	GSTM4, GSTM3, PRKAA2, GSTO2, GSTA3, TRPV4, MGST3, MGST2, SELE	194	147	9463	2.98643	0.929767	0.114876	0.104064
180	GOTERM_BP_DIRECT	GO:0009410~response to xenobiotic stimulus	13	3.17848	0.0104589	SREBF1, NNMT, MAOB, SRD5A1, PTCH1, IGFBP2, SLC1A3, THBS1, AGPAT2, SLC6A2, NPAS2, ALDH3A1, ACTC1	357	315	20199	2.33504	1	0.393446	0.38679
181	GOTERM_BP_DIRECT	GO:0030855~epithelial cell differentiation	7	1.71149	0.0107495	UPK1B, UPK1A, TST, CES1D, UPK2, CES1F, KRT20	357	105	20199	3.77199	1	0.397156	0.390437
182	PIR_SUPERFAMILY	PIRSF036492:ALDH	3	0.733496	0.010912	ALDH3B3, ALDH3A1, ALDH3B2	58	6	2020	17.4138	0.453085	0.600162	0.600162
183	KEGG_PATHWAY	mmu04975:Fat digestion and absorption	5	1.22249	0.0111296	SCARB1, DGAT2, MOGAT2, MTTP, AGPAT2	194	43	9463	5.6719	0.942384	0.118252	0.107122
184	GOTERM_MF_DIRECT	GO:0005504~fatty acid binding	5	1.22249	0.011315	CYP4F15, FABP4, ACOX1, APOC1, FFAR4	343	48	18724	5.68635	0.999756	0.459517	0.452602
185	INTERPRO	IPR019819:Carboxylesterase_B_CS	4	0.977995	0.0114212	CES2B, CES2C, CES1D, CES1F	388	27	22094	8.43604	0.999995	0.505881	0.505881
186	INTERPRO	IPR002018:CarbesteraseB	4	0.977995	0.0114212	CES2B, CES2C, CES1D, CES1F	388	27	22094	8.43604	0.999995	0.505881	0.505881
187	INTERPRO	IPR000742:EGF-like_dom	11	2.68949	0.0115082	ATRN, ADAM28, HHIP, ADAM23, ADAM22, CRELD1, THBS1, SELE, THBS4, DLK1, ASTN1	388	245	22094	2.55664	0.999995	0.505881	0.505881
188	GOTERM_BP_DIRECT	GO:0009749~response to glucose	6	1.46699	0.0122289	SREBF1, MLXIPL, ACVR1C, GPAM, ADIPOQ, THBS1	357	78	20199	4.35229	1	0.443889	0.43638
189	INTERPRO	IPR000089:Biotin_lipoyl	3	0.733496	0.0125483	PCX, PCCA, ACACA	388	10	22094	17.083	0.999998	0.52954	0.52954
190	GOTERM_BP_DIRECT	GO:0050996~positive regulation of lipid catabolic process	3	0.733496	0.0126948	CLSTN3, ADORA1, ABHD5	357	10	20199	16.9739	1	0.452853	0.445192
191	GOTERM_MF_DIRECT	GO:0008374~O-acyltransferase activity	4	0.977995	0.0127707	DGAT2, GPAM, MOGAT2, PLA2G4C	343	27	18724	8.08725	0.999917	0.491272	0.483879
192	GOTERM_BP_DIRECT	GO:0006508~proteolysis	21	5.13447	0.0131751	TMPRSS11A, ADAMDEC1, USP27X, CPB1, ADAM22, HP, TMPRSS11G, CELA1, ABHD5, PRSS22, SDCBP2, PM20D1, BACE2, SHH, UCHL1, ADAM28, ERMP1, ADAM23, CAPN1, CTSE, CFB	357	656	20199	1.81124	1	0.462022	0.454206
193	GOTERM_MF_DIRECT	GO:0043878~glyceraldehyde-3-phosphate dehydrogenase (NAD+) (non-phosphorylating) activity	3	0.733496	0.0135869	ALDH3B3, ALDH3B2, ALDH1A7	343	10	18724	16.3767	0.999955	0.491272	0.483879
194	UP_SEQ_FEATURE	CARBOHYD:O-linked (GalNAc...) threonine	5	1.22249	0.0140347	AOC3, ITIH4, PIANP, ADIPOQ, DLK1	383	54	22127	5.34934	1	0.691042	0.689037
195	GOTERM_MF_DIRECT	GO:0004553~hydrolase activity, hydrolyzing O-glycosyl compounds	4	0.977995	0.0141131	KLB, GBE1, LCTL, GLB1L2	343	28	18724	7.79842	0.999969	0.491272	0.483879
196	KEGG_PATHWAY	mmu00564:Glycerophospholipid metabolism	7	1.71149	0.0148848	CDS1, GPAM, PLA2G4C, GPD1, CHPT1, LPIN1, AGPAT2	194	98	9463	3.48417	0.978163	0.141788	0.128443
197	GOTERM_BP_DIRECT	GO:0006006~glucose metabolic process	6	1.46699	0.0149375	CBR2, ADIPOQ, PDK4, PGM2, PPARA, PCK1	357	82	20199	4.13999	1	0.515094	0.506381
198	INTERPRO	IPR040460:Gasdermin_pore	3	0.733496	0.0151607	GSDMC, GSDMC3, GSDMC4	388	11	22094	15.53	1	0.615176	0.615176
199	GOTERM_MF_DIRECT	GO:0003824~catalytic activity	13	3.17848	0.0151689	PCX, GBE1, EPHX2, BRAF, FAH, FHIT, ACACA, LDHB, EHHADH, FASN, MOCS1, FBP1, FBP2	343	320	18724	2.21767	0.999986	0.504022	0.496437
200	GOTERM_BP_DIRECT	GO:0034383~low-density lipoprotein particle clearance	3	0.733496	0.0153366	SCARB1, DGAT2, ADIPOQ	357	11	20199	15.4309	1	0.520188	0.511388
201	KEGG_PATHWAY	mmu00340:Histidine metabolism	4	0.977995	0.0153788	ALDH3B3, ALDH3A1, ALDH3B2, MAOB	194	26	9463	7.50436	0.980785	0.141788	0.128443
202	KEGG_PATHWAY	mmu00480:Glutathione metabolism	6	1.46699	0.0155689	GSTM4, GSTM3, GSTO2, GSTA3, MGST3, MGST2	194	72	9463	4.06486	0.981708	0.141788	0.128443
203	KEGG_PATHWAY	mmu04920:Adipocytokine signaling pathway	6	1.46699	0.0155689	PRKAA2, ACSL1, ADIPOQ, IRS3, PPARA, PCK1	194	72	9463	4.06486	0.981708	0.141788	0.128443
204	SMART	SM00181:EGF	8	1.95599	0.015855	ATRN, HHIP, CRELD1, THBS1, SELE, THBS4, DLK1, ASTN1	158	182	10944	3.04465	0.91467	0.86893	0.86893
205	UP_KW_PTM	KW-1015~Disulfide bond	88	21.5159	0.015958	SCARB1, ORM1, ADAMDEC1, PSCA, HHIP, HP, TRF, LOXL4, SLC7A10, PRSS22, SLC6A2, ORM2, CD1D2, INSL6, CES2C, CD1D1, UPK1A, SPRR2A2, VSIG2, ADORA1, FFAR4, CTSE, TMPRSS11A, GPR39, WFDC21, UNC5A, ENTPD5, IGFBP2, ADIPOQ, TMPRSS11G, IL17RC, ANO1, ATRN, BACE2, RBP4, ADRB3, LY6D, ANG, CRELD1, PLA2R1, CFB, ASTN1, ITIH4, CPB1, RETNLA, FGL1, MTTP, ADAM22, RETN, THBS1, LYPD6, ART3, THBS4, ART4, C3, HCAR2, ADAM28…	274	3370	12982	1.23721	0.352309	0.223413	0.215434
206	GOTERM_BP_DIRECT	GO:0006749~glutathione metabolic process	5	1.22249	0.0159812	GSTM4, GSTM3, GSTO2, GSTA3, NDP	357	55	20199	5.14362	1	0.533308	0.524287
207	UP_SEQ_FEATURE	DOMAIN:GST N-terminal	4	0.977995	0.0160462	GSTM4, GSTM3, GSTO2, GSTA3	383	31	22127	7.45456	1	0.75417	0.751981
208	GOTERM_MF_DIRECT	GO:0016717~oxidoreductase activity, acting on paired donors, with oxidation of a pair of donors resulting in the reduction of molecular oxygen to two molecules of water	3	0.733496	0.0164076	SCD3, SCD1, DEGS2	343	11	18724	14.8879	0.999994	0.521478	0.51363
209	SMART	SM00050:DISIN	4	0.977995	0.0169272	ADAM28, ADAMDEC1, ADAM23, ADAM22	158	38	10944	7.29114	0.927857	0.86893	0.86893
210	GOTERM_BP_DIRECT	GO:0030148~sphingolipid biosynthetic process	4	0.977995	0.0169403	CERS3, SPTSSB, DEGS2, HACD2	357	31	20199	7.30062	1	0.547647	0.538383
211	GOTERM_BP_DIRECT	GO:0042157~lipoprotein metabolic process	4	0.977995	0.0169403	APOL6, MTTP, APOC1, PPARA	357	31	20199	7.30062	1	0.547647	0.538383
212	GOTERM_BP_DIRECT	GO:0071466~cellular response to xenobiotic stimulus	6	1.46699	0.0172138	GSTM3, UCHL1, PRKAA2, ADIPOQ, BRAF, FBP1	357	85	20199	3.99387	1	0.547929	0.53866
213	INTERPRO	IPR011053:Single_hybrid_motif	3	0.733496	0.0179843	PCX, PCCA, ACACA	388	12	22094	14.2358	1	0.677622	0.677622
214	INTERPRO	IPR005804:FA_desaturase_dom	3	0.733496	0.0179843	SCD3, SCD1, DEGS2	388	12	22094	14.2358	1	0.677622	0.677622
215	GOTERM_BP_DIRECT	GO:0009267~cellular response to starvation	6	1.46699	0.0180209	SREBF1, SRD5A1, STK26, PDK4, PPARA, KRT20	357	86	20199	3.94743	1	0.561771	0.552268
216	BIOCARTA	m_malatexPathway:Shuttle for transfer of acetyl groups from mitochondria to the cytosol	3	0.733496	0.0181849	SLC25A1, PCX, ME1	36	8	1286	13.3958	0.59313	0.551613	0.551613
217	GOTERM_BP_DIRECT	GO:0010828~positive regulation of glucose transport	3	0.733496	0.0181917	AOC3, C3, BRAF	357	12	20199	14.145	1	0.561771	0.552268
218	INTERPRO	IPR045860:Snake_toxin-like_sf	5	1.22249	0.0187184	LY6K, ACVR1C, PSCA, LY6D, LYPD6	388	58	22094	4.90891	1	0.680964	0.680964
219	UP_SEQ_FEATURE	TRANSMEM:Helical; Signal-anchor for type II membrane protein	14	3.42298	0.0190489	TMPRSS11A, AOC3, GALNT6, TMPRSS11G, ARXES2, HS3ST6, FUT4, EXTL1, B3GALT2, CHST10, HSD17B2, PNPLA3, ST3GAL4, ST8SIA6	383	391	22127	2.06859	1	0.856374	0.85389
220	KEGG_PATHWAY	mmu04922:Glucagon signaling pathway	7	1.71149	0.0194287	LDHB, PRKAA2, PPARA, PCK1, FBP1, ACACA, FBP2	194	104	9463	3.28316	0.993283	0.170838	0.15476
221	GOTERM_MF_DIRECT	GO:0003841~1-acylglycerol-3-phosphate O-acyltransferase activity	3	0.733496	0.019454	PNPLA3, ABHD5, AGPAT2	343	12	18724	13.6472	0.999999	0.592537	0.583621
222	GOTERM_BP_DIRECT	GO:0016311~dephosphorylation	7	1.71149	0.0203739	DUSP4, PTPRR, EPHX2, BGLAP3, BGLAP2, FBP1, DUSP16	357	121	20199	3.27321	1	0.614916	0.604514
223	GOTERM_BP_DIRECT	GO:0008152~metabolic process	9	2.20049	0.0205071	PCX, EHHADH, FASN, EPHX2, BRAF, FBP1, ACACA, FBP2, GLB1L2	357	191	20199	2.66607	1	0.614916	0.604514
224	UP_KW_CELLULAR_COMPONENT	KW-0576~Peroxisome	7	1.71149	0.0207534	PEX16, ACSL1, ACOX1, EHHADH, EPHX2, ACAA1B, ACAD11	344	115	18403	3.25634	0.52002	0.0907961	0.075231
225	INTERPRO	IPR016185:PreATP-grasp_dom_sf	3	0.733496	0.0210108	PCX, PCCA, ACACA	388	13	22094	13.1408	1	0.73888	0.73888
226	KEGG_PATHWAY	mmu00071:Fatty acid degradation	5	1.22249	0.021205	CPT2, ACSL1, ACOX1, EHHADH, ACAA1B	194	52	9463	4.69023	0.995769	0.180243	0.163279
227	GOTERM_BP_DIRECT	GO:0016024~CDP-diacylglycerol biosynthetic process	3	0.733496	0.0212517	CDS1, GPAM, AGPAT2	357	13	20199	13.0569	1	0.628141	0.617515
228	GOTERM_MF_DIRECT	GO:0042803~protein homodimerization activity	25	6.11247	0.0212633	CEBPA, GLDC, THBS1, RAP1GAP, NDP, BCAS1, GSTM4, GSTM3, DGAT2, S100A1, BNIP3, EPHX2, ADIPOQ, CIDEA, SDCBP2, UGT1A6B, ANO1, GALE, ADRB3, ACOX1, STK26, GPD1, S100A5, THRSP, ANG	343	842	18724	1.62081	1	0.621738	0.612383
229	UP_SEQ_FEATURE	DOMAIN:C2 2	5	1.22249	0.0222527	CPNE8, SYTL1, SYT16, BAIAP3, SYTL2	383	62	22127	4.6591	1	0.920373	0.917703
230	UP_SEQ_FEATURE	DOMAIN:C2 1	5	1.22249	0.0222527	CPNE8, SYTL1, SYT16, BAIAP3, SYTL2	383	62	22127	4.6591	1	0.920373	0.917703
231	GOTERM_MF_DIRECT	GO:0015293~symporter activity	7	1.71149	0.0229025	SLC23A2, SLC23A1, SLC2A12, SLC1A3, SLC16A7, SLC12A7, SLC6A2	343	120	18724	3.18435	1	0.643912	0.634223
232	BIOCARTA	m_aMANpathway:Steps in the Glycosylation of Mammalian N-linked Oligosaccarides	3	0.733496	0.0229839	B3GALT2, ST3GAL4, FUT4	36	9	1286	11.9074	0.679974	0.551613	0.551613
233	INTERPRO	IPR004045:Glutathione_S-Trfase_N	4	0.977995	0.0230682	GSTM4, GSTM3, GSTO2, GSTA3	388	35	22094	6.50781	1	0.760529	0.760529
234	INTERPRO	IPR034027:Reprolysin_adamalysin	4	0.977995	0.0230682	ADAM28, ADAMDEC1, ADAM23, ADAM22	388	35	22094	6.50781	1	0.760529	0.760529
235	KEGG_PATHWAY	mmu01524:Platinum drug resistance	6	1.46699	0.0235065	GSTM4, GSTM3, GSTO2, GSTA3, MGST3, MGST2	194	80	9463	3.65838	0.997679	0.19336	0.175161
236	GOTERM_CC_DIRECT	GO:0031966~mitochondrial membrane	9	2.20049	0.0241243	RNF144B, 1600014C10RIK, GPAM, AIFM2, BNIP3, PLA2G4C, SLC25A10, ACAD11, NAT8L	374	197	21157	2.58439	0.999238	0.474498	0.463201
237	GOTERM_CC_DIRECT	GO:0005737~cytoplasm	149	36.4303	0.0242091	SCARB1, SLC23A2, LY6K, AHCYL2, ISOC2A, SLC23A1, ARHGDIG, AQP7, FRY, AQP3, LIPE, FAM110C, DZIP1L, SLC16A7, PLCE1, CAPN1, ACAD11, SH3GL2, DGAT2, S100A1, MTUS1, CMBL, SDCBP2, ERMN, SYTL2, ALDH3A1, GPD1, GGNBP1, BEX1, NNMT, ABHD5, LYPD6, FHIT, RAP1GAP, ACACA, NPAS2, SULT1A1, ALDH3B3, ALDH3B2, LDHB, MC2R, UBD, PCK1, GSDMC3, BRINP3, GSDMC4, GSTM4, TMEM184A, GSTM3, GSDMC, ACBD4, HOMER2, EPHX2, OSBPL3, T…	374	7339	21157	1.1485	0.999257	0.474498	0.463201
238	GOTERM_MF_DIRECT	GO:0022857~transmembrane transporter activity	9	2.20049	0.0243862	SLC23A2, SLC13A4, SLC35F2, SLC23A1, SLC2A12, SLC16A7, SLC16A9, SLC7A10, SLC12A7	343	191	18724	2.57225	1	0.660235	0.650299
239	GOTERM_BP_DIRECT	GO:0019217~regulation of fatty acid metabolic process	3	0.733496	0.0245086	SREBF1, NR1H3, PPARA	357	14	20199	12.1242	1	0.714202	0.702121
240	KEGG_PATHWAY	mmu04931:Insulin resistance	7	1.71149	0.0248386	SREBF1, MLXIPL, PRKAA2, PPP1R3D, NR1H3, PPARA, PCK1	194	110	9463	3.10408	0.998361	0.197933	0.179304
241	INTERPRO	IPR015422:PyrdxlP-dep_Trfase_small	4	0.977995	0.0248465	SPTLC3, GLDC, GPT2, GPT	388	36	22094	6.32703	1	0.794335	0.794335
242	GOTERM_BP_DIRECT	GO:0014823~response to activity	5	1.22249	0.0250385	SULT1A1, PRKAA2, GPAM, ADIPOQ, PCK1	357	63	20199	4.49046	1	0.719508	0.707336
243	INTERPRO	IPR036188:FAD/NAD-bd_sf	5	1.22249	0.0258528	MAOB, RETSAT, AIFM2, OSGIN1, FMO5	388	64	22094	4.4487	1	0.79454	0.79454
244	GOTERM_BP_DIRECT	GO:0045471~response to ethanol	7	1.71149	0.0259986	SREBF1, SHH, ACTC1, MAOB, CNR1, ADIPOQ, PPARA	357	128	20199	3.09421	1	0.736865	0.7244
245	UP_SEQ_FEATURE	PROPEP:Removed in mature form	11	2.68949	0.0264028	ALDH3B3, SLC25A1, LY6K, ALDH3B2, UCHL1, RASD1, PSCA, LY6D, LYPD6, ART3, ART4	383	284	22127	2.23768	1	1	0.998064
246	GOTERM_CC_DIRECT	GO:0005615~extracellular space	47	11.4914	0.0264774	ITIH4, ORM1, CPB1, RETNLA, FGL1, SAA3, HP, TRF, LOXL4, GPT, RETN, PRSS22, THBS1, ORM2, THBS4, TSKU, C3, CD1D2, LIPE, SHH, CD1D1, SERPINA3F, TTR, IBSP, NDP, CCL19, AOC3, WFDC21, GPT2, ENTPD5, IGFBP2, ADIPOQ, CELA1, SELE, DLK1, SULF2, PM20D1, ATRN, RBP4, BPIFB1, LRG1, PPP1R1A, BGLAP3, BGLAP2, SAA1, ANG, FBP1	374	1953	21157	1.36138	0.999625	0.486522	0.474938
247	INTERPRO	IPR010987:Glutathione-S-Trfase_C-like	4	0.977995	0.0266967	GSTM4, GSTM3, GSTO2, GSTA3	388	37	22094	6.15603	1	0.79454	0.79454
248	UP_KW_BIOLOGICAL_PROCESS	KW-0153~Cholesterol metabolism	5	1.22249	0.026898	SREBF1, LIPE, PRKAA2, INSIG1, MTTP	208	62	11277	4.37229	0.909231	0.197252	0.17932
249	INTERPRO	IPR011761:ATP-grasp	3	0.733496	0.0276412	PCX, PCCA, ACACA	388	15	22094	11.3887	1	0.79454	0.79454
250	GOTERM_BP_DIRECT	GO:0006090~pyruvate metabolic process	3	0.733496	0.0279545	LDHB, PCX, ME1	357	15	20199	11.316	1	0.781594	0.768372
251	UP_KW_LIGAND	KW-0915~Sodium	8	1.95599	0.0282856	SLC23A2, SLC4A8, SLC9A4, SLC13A4, SLC23A1, SLC1A3, ATP1A2, SLC6A2	150	133	6704	2.68832	0.612051	0.186685	0.164057
252	GOTERM_BP_DIRECT	GO:0032868~response to insulin	6	1.46699	0.0285763	RBP4, ACVR1C, TRPV4, RETN, PPARA, PCK1	357	97	20199	3.49978	1	0.788324	0.774988
253	INTERPRO	IPR001762:Disintegrin_dom	4	0.977995	0.0286185	ADAM28, ADAMDEC1, ADAM23, ADAM22	388	38	22094	5.99403	1	0.79454	0.79454
254	INTERPRO	IPR036436:Disintegrin_dom_sf	4	0.977995	0.0286185	ADAM28, ADAMDEC1, ADAM23, ADAM22	388	38	22094	5.99403	1	0.79454	0.79454
255	GOTERM_BP_DIRECT	GO:0009058~biosynthetic process	4	0.977995	0.0290618	SPTLC3, FASN, GPT2, GPT	357	38	20199	5.95577	1	0.79117	0.777786
256	GOTERM_CC_DIRECT	GO:0005901~caveola	6	1.46699	0.0297444	SCARB1, LIPE, PTCH1, ATP1A2, ADTRP, SELE	374	98	21157	3.46344	0.999861	0.488327	0.4767
257	GOTERM_MF_DIRECT	GO:0022829~wide pore channel activity	3	0.733496	0.0298573	GSDMC, GSDMC3, GSDMC4	343	15	18724	10.9178	1	0.661518	0.651564
258	UP_KW_DOMAIN	KW-0735~Signal-anchor	17	4.15648	0.0298975	TMPRSS11A, AOC3, OST4, GALNT6, ACSL1, TMPRSS11G, ARXES2, HS3ST6, FUT4, EXTL1, B3GALT2, CHST10, HSD17B2, PNPLA3, ST3GAL4, ST8SIA6, PNPLA2	301	468	14772	1.78269	0.51736	0.200966	0.200966
259	GOTERM_CC_DIRECT	GO:0005829~cytosol	92	22.4939	0.0298976	PTPRR, AHCYL2, DOCK8, GBE1, ARHGDIG, TDRP, IRS3, KRT20, LIPE, UCHL1, AIFM2, ME1, SLC16A7, PLCE1, PGM2, CAPN1, JAK3, BCAS1, HTATIP2, DENND2D, DGAT2, UNC5A, S100A1, PLA2G4C, RNF208, CMBL, SDCBP2, GCHFR, BSCL2, ALDH3A1, TBC1D2, RNF125, ACOX1, EHHADH, GPD1, PLIN4, PLIN1, MOCS1, FBP1, ALDH1A7, FBP2, PLIN5, PRKAA2, NNMT, ACSS2, USP27X, MTTP, HSD17B14, ABHD5, FHIT, RAP1GAP, ACACA, NPAS2, SULT1A1, LDHB, …	374	4298	21157	1.21089	0.999867	0.488327	0.4767
260	UP_KW_BIOLOGICAL_PROCESS	KW-0395~Inflammatory response	9	2.20049	0.0300739	C3, ATRN, FFAR4, FFAR2, CCL19, THBS1, IL17RC, IL18R1, FUT4	208	199	11277	2.452	0.931923	0.203577	0.18507
261	UP_SEQ_FEATURE	DOMAIN:ATP-grasp	3	0.733496	0.0304073	PCX, PCCA, ACACA	383	16	22127	10.8324	1	1	0.998064
262	GOTERM_MF_DIRECT	GO:0052689~carboxylic ester hydrolase activity	5	1.22249	0.0309915	CES2B, CES2C, CES1D, CES1F, ABHD5	343	65	18724	4.19915	1	0.661518	0.651564
263	GOTERM_BP_DIRECT	GO:0002024~diet induced thermogenesis	3	0.733496	0.0315818	GPR39, ADRB3, TRPV4	357	16	20199	10.6087	1	0.822558	0.808643
264	KEGG_PATHWAY	mmu04146:Peroxisome	6	1.46699	0.0322814	PEX16, ACSL1, ACOX1, EHHADH, EPHX2, ACAA1B	194	87	9463	3.36402	0.999768	0.249447	0.22597
265	UP_KW_DOMAIN	KW-0245~EGF-like domain	11	2.68949	0.0334944	ATRN, ADAM28, HHIP, ADAM23, ADAM22, CRELD1, THBS1, SELE, THBS4, DLK1, ASTN1	301	252	14772	2.14222	0.558526	0.200966	0.200966
266	UP_SEQ_FEATURE	DOMAIN:GST C-terminal	4	0.977995	0.0335617	GSTM4, GSTM3, GSTO2, GSTA3	383	41	22127	5.63638	1	1	0.998064
267	GOTERM_MF_DIRECT	GO:0042043~neurexin family protein binding	3	0.733496	0.0337176	CLSTN3, SYTL1, SYTL2	343	16	18724	10.2354	1	0.661518	0.651564
268	UP_SEQ_FEATURE	DOMAIN:Fructose-1-6-bisphosphatase class 1 C-terminal	2	0.488998	0.0342307	FBP1, FBP2	383	2	22127	57.7728	1	1	0.998064
269	UP_SEQ_FEATURE	DOMAIN:Fructose-1-6-bisphosphatase class I N-terminal	2	0.488998	0.0342307	FBP1, FBP2	383	2	22127	57.7728	1	1	0.998064
270	GOTERM_MF_DIRECT	GO:0005179~hormone activity	7	1.71149	0.0343466	ENHO, INSL6, TTR, RETNLA, BGLAP2, ADIPOQ, RETN	343	132	18724	2.89487	1	0.661518	0.651564
271	INTERPRO	IPR033391:FBPase_N	2	0.488998	0.0347261	FBP1, FBP2	388	2	22094	56.9433	1	0.820347	0.820347
272	INTERPRO	IPR000146:FBPase_class-1	2	0.488998	0.0347261	FBP1, FBP2	388	2	22094	56.9433	1	0.820347	0.820347
273	INTERPRO	IPR028343:FBPtase	2	0.488998	0.0347261	FBP1, FBP2	388	2	22094	56.9433	1	0.820347	0.820347
274	INTERPRO	IPR044015:FBPase_C_dom	2	0.488998	0.0347261	FBP1, FBP2	388	2	22094	56.9433	1	0.820347	0.820347
275	INTERPRO	IPR045088:ALAT1/2-like	2	0.488998	0.0347261	GPT2, GPT	388	2	22094	56.9433	1	0.820347	0.820347
276	INTERPRO	IPR020548:Fructose_bisphosphatase_AS	2	0.488998	0.0347261	FBP1, FBP2	388	2	22094	56.9433	1	0.820347	0.820347
277	GOTERM_BP_DIRECT	GO:0061725~cytosolic lipolysis	2	0.488998	0.0349395	BSCL2, CES1D	357	2	20199	56.5798	1	0.822558	0.808643
278	GOTERM_BP_DIRECT	GO:0015882~L-ascorbic acid transport	2	0.488998	0.0349395	SLC23A2, SLC23A1	357	2	20199	56.5798	1	0.822558	0.808643
279	GOTERM_BP_DIRECT	GO:0019626~short-chain fatty acid catabolic process	2	0.488998	0.0349395	CES1D, CES1F	357	2	20199	56.5798	1	0.822558	0.808643
280	GOTERM_BP_DIRECT	GO:0048006~antigen processing and presentation, endogenous lipid antigen via MHC class Ib	2	0.488998	0.0349395	CD1D2, CD1D1	357	2	20199	56.5798	1	0.822558	0.808643
281	GOTERM_BP_DIRECT	GO:0005986~sucrose biosynthetic process	2	0.488998	0.0349395	FBP1, FBP2	357	2	20199	56.5798	1	0.822558	0.808643
282	INTERPRO	IPR004839:Aminotransferase_I/II	3	0.733496	0.0349911	SPTLC3, GPT2, GPT	388	17	22094	10.0488	1	0.820347	0.820347
283	GOTERM_BP_DIRECT	GO:0006865~amino acid transport	5	1.22249	0.0350636	XK, SLC1A3, SFXN1, SLC7A10, SLC6A2	357	70	20199	4.04142	1	0.822558	0.808643
284	GOTERM_BP_DIRECT	GO:0045776~negative regulation of blood pressure	4	0.977995	0.0353434	CNR1, ADIPOQ, ADORA1, PPARA	357	41	20199	5.51998	1	0.822558	0.808643
285	GOTERM_BP_DIRECT	GO:0001835~blastocyst hatching	4	0.977995	0.0353434	ARHGDIG, ST8SIA6, HS3ST6, SLC25A34	357	41	20199	5.51998	1	0.822558	0.808643
286	GOTERM_BP_DIRECT	GO:0006734~NADH metabolic process	3	0.733496	0.0353831	PCX, GPD1, ME1	357	17	20199	9.98468	1	0.822558	0.808643
287	GOTERM_BP_DIRECT	GO:0019433~triglyceride catabolic process	3	0.733496	0.0353831	LIPE, PNPLA3, PNPLA2	357	17	20199	9.98468	1	0.822558	0.808643
288	GOTERM_BP_DIRECT	GO:0030194~positive regulation of blood coagulation	3	0.733496	0.0353831	DMTN, ST3GAL4, THBS1	357	17	20199	9.98468	1	0.822558	0.808643
289	GOTERM_BP_DIRECT	GO:0045723~positive regulation of fatty acid biosynthetic process	3	0.733496	0.0353831	SREBF1, MLXIPL, NR1H3	357	17	20199	9.98468	1	0.822558	0.808643
290	GOTERM_MF_DIRECT	GO:0005507~copper ion binding	5	1.22249	0.0357477	AOC3, LOXL4, S100A5, ANG, MT1	343	68	18724	4.01389	1	0.661518	0.651564
291	SMART	SM00239:C2	6	1.46699	0.0359174	CPNE8, SYTL1, SYT16, PLCE1, BAIAP3, SYTL2	158	127	10944	3.2724	0.996422	1	1
292	GOTERM_MF_DIRECT	GO:0051264~mono-olein transacylation activity	2	0.488998	0.036198	PNPLA3, PNPLA2	343	2	18724	54.5889	1	0.661518	0.651564
293	GOTERM_MF_DIRECT	GO:0030883~endogenous lipid antigen binding	2	0.488998	0.036198	CD1D2, CD1D1	343	2	18724	54.5889	1	0.661518	0.651564
294	GOTERM_MF_DIRECT	GO:0004021~L-alanine:2-oxoglutarate aminotransferase activity	2	0.488998	0.036198	GPT2, GPT	343	2	18724	54.5889	1	0.661518	0.651564
295	GOTERM_MF_DIRECT	GO:0051265~diolein transacylation activity	2	0.488998	0.036198	PNPLA3, PNPLA2	343	2	18724	54.5889	1	0.661518	0.651564
296	GOTERM_MF_DIRECT	GO:0042578~phosphoric ester hydrolase activity	2	0.488998	0.036198	FBP1, FBP2	343	2	18724	54.5889	1	0.661518	0.651564
297	GOTERM_MF_DIRECT	GO:0042132~fructose 1,6-bisphosphate 1-phosphatase activity	2	0.488998	0.036198	FBP1, FBP2	343	2	18724	54.5889	1	0.661518	0.651564
298	GOTERM_MF_DIRECT	GO:0030884~exogenous lipid antigen binding	2	0.488998	0.036198	CD1D2, CD1D1	343	2	18724	54.5889	1	0.661518	0.651564
299	GOTERM_MF_DIRECT	GO:0008520~L-ascorbate:sodium symporter activity	2	0.488998	0.036198	SLC23A2, SLC23A1	343	2	18724	54.5889	1	0.661518	0.651564
300	INTERPRO	IPR015421:PyrdxlP-dep_Trfase_major	4	0.977995	0.0370172	SPTLC3, GLDC, GPT2, GPT	388	42	22094	5.42317	1	0.848982	0.848982
301	UP_KW_BIOLOGICAL_PROCESS	KW-1207~Sterol metabolism	5	1.22249	0.0377997	SREBF1, LIPE, PRKAA2, INSIG1, MTTP	208	69	11277	3.92872	0.966321	0.237598	0.215998
302	UP_SEQ_FEATURE	MOTIF:HXXXXD motif	3	0.733496	0.0379049	GPAM, ABHD5, AGPAT2	383	18	22127	9.62881	1	1	0.998064
303	UP_SEQ_FEATURE	INTRAMEM:Discontinuously helical	3	0.733496	0.0379049	SLC1A3, AQP7, AQP3	383	18	22127	9.62881	1	1	0.998064
304	UP_SEQ_FEATURE	ACT_SITE:Nucleophile	12	2.93399	0.0381482	UCHL1, USP27X, GSTO2, GBE1, EPHX2, PLA2G4C, PNPLA3, ALDH1A7, ENPP5, PNPLA2, GLB1L2, SULF2	383	345	22127	2.00949	1	1	0.998064
305	UP_KW_PTM	KW-0449~Lipoprotein	28	6.84597	0.0388659	LY6K, SCARB1, PSCA, MGST3, LYPD6, ART3, ART4, ALDH3B3, ALDH3B2, SHH, UCHL1, MC2R, RASD1, AIFM2, CNR1, GPA33, ADORA1, MREG, EPHX2, RAB27B, HPCAL4, ZDHHC14, MSRA, RNF125, ADRB3, MC5R, LY6D, DEGS2	274	899	12982	1.47567	0.6571	0.362748	0.349793
306	INTERPRO	IPR015424:PyrdxlP-dep_Trfase	4	0.977995	0.0392929	SPTLC3, GLDC, GPT2, GPT	388	43	22094	5.29705	1	0.881999	0.881999
307	GOTERM_BP_DIRECT	GO:0071285~cellular response to lithium ion	3	0.733496	0.0393511	CEBPA, SHH, FABP4	357	18	20199	9.42997	1	0.904638	0.889335
308	GOTERM_BP_DIRECT	GO:0019216~regulation of lipid metabolic process	4	0.977995	0.0398877	GPR39, THRB, PRKAA2, CNR1	357	43	20199	5.26324	1	0.906896	0.891555
309	BIOCARTA	m_ptc1Pathway:Sonic Hedgehog (SHH) Receptor Ptc1 Regulates cell cycle	3	0.733496	0.0400356	SHH, PTCH1, 9530036O11RIK	36	12	1286	8.93056	0.864948	0.64057	0.64057
310	GOTERM_CC_DIRECT	GO:0005777~peroxisome	7	1.71149	0.0413816	PEX16, ACSL1, ACOX1, EHHADH, EPHX2, ACAA1B, ACAD11	374	143	21157	2.76914	0.999996	0.640326	0.62508
311	UP_KW_LIGAND	KW-0663~Pyridoxal phosphate	5	1.22249	0.0415648	SPTLC3, GLDC, FASN, GPT2, GPT	150	59	6704	3.78757	0.753639	0.228606	0.200896
312	KEGG_PATHWAY	mmu04932:Non-alcoholic fatty liver disease	8	1.95599	0.0415989	SREBF1, MLXIPL, CEBPA, COX8B, PRKAA2, ADIPOQ, NR1H3, PPARA	194	157	9463	2.48552	0.99998	0.311992	0.282628
313	GOTERM_MF_DIRECT	GO:0004771~sterol esterase activity	3	0.733496	0.0419779	LIPE, CES1D, CES1F	343	18	18724	9.09815	1	0.748436	0.737174
314	SMART	SM00450:RHOD	3	0.733496	0.0424899	DUSP4, TST, DUSP16	158	23	10944	9.03467	0.998752	1	1
315	GOTERM_BP_DIRECT	GO:0008286~insulin receptor signaling pathway	5	1.22249	0.0434574	BCAR3, SREBF1, PDK4, IRS3, SH2B2	357	75	20199	3.77199	1	0.967286	0.950923
316	GOTERM_BP_DIRECT	GO:0048771~tissue remodeling	3	0.733496	0.0434788	CSPG4, CELA1, THBS4	357	19	20199	8.93366	1	0.967286	0.950923
317	UP_SEQ_FEATURE	MOTIF:Cell attachment site	5	1.22249	0.0442709	IBSP, IGFBP2, COL6A5, THBS1, THBS4	383	77	22127	3.75148	1	1	0.998064
318	SMART	SM00134:LU	3	0.733496	0.0459254	LY6K, PSCA, LY6D	158	24	10944	8.65823	0.999283	1	1
319	GOTERM_MF_DIRECT	GO:0016757~transferase activity, transferring glycosyl groups	9	2.20049	0.0461414	GALNT6, EXTL1, GBE1, B3GALT2, ST3GAL4, ST8SIA6, FUT4, ART3, ART4	343	217	18724	2.26406	1	0.803081	0.790996
320	GOTERM_CC_DIRECT	GO:0016529~sarcoplasmic reticulum	5	1.22249	0.0471634	RASD1, S100A1, CASQ1, THBS1, THBS4	374	77	21157	3.67335	0.999999	0.667494	0.651601
321	KEGG_PATHWAY	mmu04714:Thermogenesis	10	2.44499	0.0474329	KLB, LIPE, COX8B, PRKAA2, CPT2, ADRB3, CNR1, ACSL1, PLIN1, PNPLA2	194	232	9463	2.10252	0.999996	0.345583	0.313057
322	GOTERM_BP_DIRECT	GO:0043691~reverse cholesterol transport	3	0.733496	0.0477594	SCARB1, CES1D, CES1F	357	20	20199	8.48697	1	1	0.983559
323	UP_SEQ_FEATURE	TRANSMEM:Helical; Name=7	18	4.40098	0.0478242	GPR39, PAQR7, PAQR5, SLC1A3, SLC6A2, TSHR, HCAR2, MC2R, HCAR1, ERMP1, ADGRG2, ADRB3, MC5R, ADORA1, FFAR4, SLC16A7, FFAR2, CHPT1	383	631	22127	1.64804	1	1	0.998064
324	INTERPRO	IPR036282:Glutathione-S-Trfase_C_sf	4	0.977995	0.0490841	GSTM4, GSTM3, GSTO2, GSTA3	388	47	22094	4.84624	1	1	1
325	GOTERM_CC_DIRECT	GO:0000139~Golgi membrane	17	4.15648	0.0495433	SREBF1, GALNT6, STEAP4, CLSTN3, PAQR3, HS3ST6, ZDHHC14, RAP1GAP, SCAMP5, SHH, RNF125, STK26, B3GALT2, CHST10, PLCE1, ST8SIA6, CHPT1	374	575	21157	1.67249	1	0.667494	0.651601
326	UP_SEQ_FEATURE	ACT_SITE:Acyl-ester intermediate	3	0.733496	0.0503024	CES2C, CES1D, CES1F	383	21	22127	8.25326	1	1	0.998064
327	GOTERM_MF_DIRECT	GO:0043295~glutathione binding	3	0.733496	0.0509062	GSTM4, GSTM3, MGST2	343	20	18724	8.18834	1	0.819391	0.80706
328	UP_SEQ_FEATURE	ACT_SITE:Charge relay system	9	2.20049	0.0510097	TMPRSS11A, CES2C, CES1D, CES1F, TMPRSS11G, CELA1, PRSS22, CFB, ABHD15	383	234	22127	2.22203	1	1	0.998064
329	GOTERM_MF_DIRECT	GO:0005215~transporter activity	4	0.977995	0.0515219	TMEM184A, SLC23A2, SLC23A1, ATP1A2	343	46	18724	4.74686	1	0.819391	0.80706
330	INTERPRO	IPR001500:A1A_glycop	2	0.488998	0.0516354	ORM1, ORM2	388	3	22094	37.9622	1	1	1
331	INTERPRO	IPR039176:Osteocalcin	2	0.488998	0.0516354	BGLAP3, BGLAP2	388	3	22094	37.9622	1	1	1
332	INTERPRO	IPR002870:Peptidase_M12B_N	4	0.977995	0.0517009	ADAM28, ADAMDEC1, ADAM23, ADAM22	388	48	22094	4.74527	1	1	1
333	GOTERM_BP_DIRECT	GO:0042853~L-alanine catabolic process	2	0.488998	0.05195	GPT2, GPT	357	3	20199	37.7199	1	1	0.983559
334	GOTERM_BP_DIRECT	GO:0097403~cellular response to raffinose	2	0.488998	0.05195	PCK1, FBP1	357	3	20199	37.7199	1	1	0.983559
335	GOTERM_CC_DIRECT	GO:1990578~perinuclear endoplasmic reticulum membrane	2	0.488998	0.0519657	DGAT2, MOGAT2	374	3	21157	37.713	1	0.667494	0.651601
336	GOTERM_CC_DIRECT	GO:0033162~melanosome membrane	3	0.733496	0.0522189	BACE2, MREG, SYTL2	374	21	21157	8.08136	1	0.667494	0.651601
337	GOTERM_MF_DIRECT	GO:0050660~flavin adenine dinucleotide binding	5	1.22249	0.0524105	MAOB, AIFM2, ACOX1, ACAD11, FMO5	343	77	18724	3.54474	1	0.819391	0.80706
338	UP_SEQ_FEATURE	DOMAIN:UPAR/Ly6	4	0.977995	0.0525054	LY6K, PSCA, LY6D, LYPD6	383	49	22127	4.71615	1	1	0.998064
339	GOTERM_MF_DIRECT	GO:0032810~sterol response element binding	2	0.488998	0.053804	SREBF1, NR1H3	343	3	18724	36.3926	1	0.819391	0.80706
340	GOTERM_MF_DIRECT	GO:0008147~structural constituent of bone	2	0.488998	0.053804	BGLAP3, BGLAP2	343	3	18724	36.3926	1	0.819391	0.80706
341	GOTERM_MF_DIRECT	GO:0030882~lipid antigen binding	2	0.488998	0.053804	CD1D2, CD1D1	343	3	18724	36.3926	1	0.819391	0.80706
342	PIR_SUPERFAMILY	PIRSF500210:FBPtase	2	0.488998	0.055653	FBP1, FBP2	58	2	2020	34.8276	0.957122	0.992384	0.992384
343	PIR_SUPERFAMILY	PIRSF000904:FBPtase_SBPase	2	0.488998	0.055653	FBP1, FBP2	58	2	2020	34.8276	0.957122	0.992384	0.992384
344	UP_KW_LIGAND	KW-0274~FAD	7	1.71149	0.0556619	STEAP4, MAOB, RETSAT, AIFM2, ACOX1, ACAD11, FMO5	150	123	6704	2.54352	0.848919	0.238477	0.209571
345	SMART	SM00197:SAA	2	0.488998	0.0561675	SAA3, SAA1	158	4	10944	34.6329	0.999864	1	1
346	GOTERM_MF_DIRECT	GO:0008233~peptidase activity	16	3.91198	0.0562423	TMPRSS11A, ADAMDEC1, USP27X, TMPRSS11G, CELA1, ABHD5, PRSS22, PM20D1, BACE2, SHH, UCHL1, ADAM28, ERMP1, CAPN1, CTSE, CFB	343	521	18724	1.67644	1	0.839044	0.826418
347	KEGG_PATHWAY	mmu00061:Fatty acid biosynthesis	3	0.733496	0.056381	ACSL1, FASN, ACACA	194	19	9463	7.70184	1	0.399366	0.361778
348	GOTERM_BP_DIRECT	GO:0000038~very long-chain fatty acid metabolic process	3	0.733496	0.0567528	ACSL1, ACOX1, ACAA1B	357	22	20199	7.71543	1	1	0.983559
349	GOTERM_CC_DIRECT	GO:0043229~intracellular organelle	3	0.733496	0.0567881	HCAR1, HOMER2, SLC23A1	374	22	21157	7.71403	1	0.695654	0.67909
350	UP_SEQ_FEATURE	DOMAIN:EGF-like 1	6	1.46699	0.0572234	HHIP, CRELD1, THBS1, THBS4, DLK1, ASTN1	383	120	22127	2.88864	1	1	0.998064
351	UP_SEQ_FEATURE	DOMAIN:Disintegrin	4	0.977995	0.0578951	ADAM28, ADAMDEC1, ADAM23, ADAM22	383	51	22127	4.5312	1	1	0.998064
352	GOTERM_BP_DIRECT	GO:0050776~regulation of immune response	4	0.977995	0.0579694	CD1D1, PIANP, FGL1, SH2B2	357	50	20199	4.52639	1	1	0.983559
353	UP_SEQ_FEATURE	DOMAIN:Carboxylesterase type B	3	0.733496	0.0592613	CES2B, CES2C, CES1F	383	23	22127	7.53559	1	1	0.998064
354	UP_KW_PTM	KW-0301~Gamma-carboxyglutamic acid	3	0.733496	0.0595714	TTR, BGLAP3, BGLAP2	274	19	12982	7.48098	0.809543	0.417	0.402107
355	UP_KW_MOLECULAR_FUNCTION	KW-0328~Glycosyltransferase	9	2.20049	0.0597718	GALNT6, EXTL1, GBE1, B3GALT2, ST3GAL4, ST8SIA6, FUT4, ART3, ART4	231	222	12184	2.13829	0.986624	0.532613	0.532613
356	UP_KW_MOLECULAR_FUNCTION	KW-0511~Multifunctional enzyme	5	1.22249	0.0598505	PCX, EHHADH, FASN, EPHX2, ACACA	231	78	12184	3.38106	0.986702	0.532613	0.532613
357	GOTERM_MF_DIRECT	GO:0043014~alpha-tubulin binding	4	0.977995	0.0601215	TRPV4, FAM110C, SNCG, SLC6A2	343	49	18724	4.45624	1	0.855438	0.842565
358	GOTERM_BP_DIRECT	GO:0048706~embryonic skeletal system development	4	0.977995	0.0608196	SHH, RBP4, DLK1, SULF2	357	51	20199	4.43763	1	1	0.983559
359	UP_KW_MOLECULAR_FUNCTION	KW-0372~Hormone	6	1.46699	0.06087	INSL6, TTR, RETNLA, BGLAP2, ADIPOQ, RETN	231	112	12184	2.8256	0.987675	0.532613	0.532613
360	GOTERM_BP_DIRECT	GO:0001819~positive regulation of cytokine production	5	1.22249	0.0611592	SCAMP5, RGCC, PLA2R1, AGPAT2, DLK1	357	84	20199	3.36785	1	1	0.983559
361	UP_KW_LIGAND	KW-0464~Manganese	10	2.44499	0.0612498	GALNT6, ARG2, ACVR1C, PCX, PCCA, B3GALT2, CHPT1, PCK1, FHIT, ACACA	150	224	6704	1.99524	0.875792	0.238477	0.209571
362	UP_KW_DOMAIN	KW-1134~Transmembrane beta strand	3	0.733496	0.0614267	GSDMC, GSDMC3, GSDMC4	301	20	14772	7.36146	0.781608	0.294848	0.294848
363	KEGG_PATHWAY	mmu00220:Arginine biosynthesis	3	0.733496	0.0618264	ARG2, GPT2, GPT	194	20	9463	7.31675	1	0.426101	0.385997
364	UP_KW_BIOLOGICAL_PROCESS	KW-0739~Sodium transport	6	1.46699	0.0623226	SLC23A2, SLC4A8, SLC9A4, SLC13A4, SLC23A1, ATP1A2	208	116	11277	2.80429	0.996527	0.320019	0.290926
365	UP_SEQ_FEATURE	DOMAIN:Rhodanese	3	0.733496	0.0639309	DUSP4, TST, DUSP16	383	24	22127	7.22161	1	1	0.998064
366	UP_KW_LIGAND	KW-0285~Flavoprotein	7	1.71149	0.0650391	STEAP4, MAOB, RETSAT, AIFM2, ACOX1, ACAD11, FMO5	150	128	6704	2.44417	0.891312	0.238477	0.209571
367	UP_KW_CELLULAR_COMPONENT	KW-1000~Mitochondrion outer membrane	7	1.71149	0.0654022	MAOB, GPAM, CNR1, ACSL1, BNIP3, MGST3, LPIN1	344	152	18403	2.46368	0.906272	0.238938	0.197977
368	INTERPRO	IPR001763:Rhodanese-like_dom	3	0.733496	0.0655759	DUSP4, TST, DUSP16	388	24	22094	7.11791	1	1	1
369	INTERPRO	IPR036873:Rhodanese-like_dom_sf	3	0.733496	0.0655759	DUSP4, TST, DUSP16	388	24	22094	7.11791	1	1	1
370	UP_KW_BIOLOGICAL_PROCESS	KW-0769~Symport	6	1.46699	0.0660699	SLC23A2, SLC23A1, SLC1A3, SLC16A7, SLC12A7, SLC6A2	208	118	11277	2.75676	0.997558	0.320019	0.290926
371	GOTERM_MF_DIRECT	GO:0015485~cholesterol binding	4	0.977995	0.0662031	PTCH1, OSBPL3, SIDT1, PROM2	343	51	18724	4.28148	1	0.855438	0.842565
372	GOTERM_BP_DIRECT	GO:0043032~positive regulation of macrophage activation	3	0.733496	0.0662806	CEBPA, CD1D1, THBS1	357	24	20199	7.07248	1	1	0.983559
373	GOTERM_CC_DIRECT	GO:1902494~catalytic complex	3	0.733496	0.0663209	DNMT3L, PCCA, DECR1	374	24	21157	7.07119	1	0.779934	0.761364
374	UP_SEQ_FEATURE	MOTIF:Internalization signal	2	0.488998	0.0672926	CD1D2, CD1D1	383	4	22127	28.8864	1	1	0.998064
375	BIOCARTA	m_shhPathway:Sonic Hedgehog (Shh) Pathway	3	0.733496	0.0680208	SHH, PTCH1, 9530036O11RIK	36	16	1286	6.69792	0.968311	0.81625	0.81625
376	INTERPRO	IPR006043:NCS2	2	0.488998	0.0682493	SLC23A2, SLC23A1	388	4	22094	28.4716	1	1	1
377	INTERPRO	IPR001522:FADS-1_CS	2	0.488998	0.0682493	SCD3, SCD1	388	4	22094	28.4716	1	1	1
378	INTERPRO	IPR015876:Acyl-CoA_DS	2	0.488998	0.0682493	SCD3, SCD1	388	4	22094	28.4716	1	1	1
379	INTERPRO	IPR033562:PLPL	2	0.488998	0.0682493	PNPLA3, PNPLA2	388	4	22094	28.4716	1	1	1
380	INTERPRO	IPR036262:Resistin-like_sf	2	0.488998	0.0682493	RETNLA, RETN	388	4	22094	28.4716	1	1	1
381	INTERPRO	IPR002384:Osteocalcin/MGP	2	0.488998	0.0682493	BGLAP3, BGLAP2	388	4	22094	28.4716	1	1	1
382	INTERPRO	IPR000096:Serum_amyloid_A	2	0.488998	0.0682493	SAA3, SAA1	388	4	22094	28.4716	1	1	1
383	INTERPRO	IPR001360:Glyco_hydro_1	2	0.488998	0.0682493	KLB, LCTL	388	4	22094	28.4716	1	1	1
384	INTERPRO	IPR009714:RELM	2	0.488998	0.0682493	RETNLA, RETN	388	4	22094	28.4716	1	1	1
385	INTERPRO	IPR033132:Glyco_hydro_1_N_CS	2	0.488998	0.0682493	KLB, LCTL	388	4	22094	28.4716	1	1	1
386	UP_KW_CELLULAR_COMPONENT	KW-0333~Golgi apparatus	25	6.11247	0.0682681	GGNBP1, STEAP4, CLSTN3, MTTP, FUT4, RAP1GAP, SCAMP5, SHH, B3GALT2, CHST10, ST3GAL4, PLCE1, ST8SIA6, GALNT6, SREBF1, PAQR3, MTUS1, HS3ST6, ZDHHC14, BAIAP3, SULF2, BACE2, RNF125, STK26, CHPT1	344	929	18403	1.43964	0.915825	0.238938	0.197977
387	UP_KW_BIOLOGICAL_PROCESS	KW-0050~Antiport	5	1.22249	0.0685251	SLC25A1, SLC4A8, SLC9A4, SLC47A1, SLC25A10	208	84	11277	3.22716	0.998063	0.320019	0.290926
388	GOTERM_BP_DIRECT	GO:0048007~antigen processing and presentation, exogenous lipid antigen via MHC class Ib	2	0.488998	0.0686615	CD1D2, CD1D1	357	4	20199	28.2899	1	1	0.983559
389	GOTERM_BP_DIRECT	GO:0045988~negative regulation of striated muscle contraction	2	0.488998	0.0686615	ARG2, ATP1A2	357	4	20199	28.2899	1	1	0.983559
390	GOTERM_BP_DIRECT	GO:1903966~monounsaturated fatty acid biosynthetic process	2	0.488998	0.0686615	SCD3, SCD1	357	4	20199	28.2899	1	1	0.983559
391	GOTERM_BP_DIRECT	GO:0042481~regulation of odontogenesis	2	0.488998	0.0686615	SHH, SP6	357	4	20199	28.2899	1	1	0.983559
392	GOTERM_BP_DIRECT	GO:0043369~CD4-positive or CD8-positive, alpha-beta T cell lineage commitment	2	0.488998	0.0686615	SHH, BRAF	357	4	20199	28.2899	1	1	0.983559
393	GOTERM_BP_DIRECT	GO:0010565~regulation of cellular ketone metabolic process	2	0.488998	0.0686615	PDK4, PPARA	357	4	20199	28.2899	1	1	0.983559
394	SMART	SM00266:CAD	2	0.488998	0.0697125	CIDEA, CIDEC	158	5	10944	27.7063	0.999985	1	1
395	INTERPRO	IPR013111:EGF_extracell	3	0.733496	0.0704769	HHIP, ADAM23, ADAM22	388	25	22094	6.8332	1	1	1
396	UP_KW_BIOLOGICAL_PROCESS	KW-1210~Necrosis	3	0.733496	0.0710753	GSDMC, GSDMC3, GSDMC4	208	24	11277	6.77704	0.998478	0.320019	0.290926
397	GOTERM_MF_DIRECT	GO:0015229~L-ascorbic acid transporter activity	2	0.488998	0.0710894	SLC23A2, SLC23A1	343	4	18724	27.2945	1	0.855438	0.842565
398	GOTERM_MF_DIRECT	GO:0015254~glycerol channel activity	2	0.488998	0.0710894	AQP7, AQP3	343	4	18724	27.2945	1	0.855438	0.842565
399	GOTERM_MF_DIRECT	GO:0009374~biotin binding	2	0.488998	0.0710894	PCX, ACACA	343	4	18724	27.2945	1	0.855438	0.842565
400	GOTERM_MF_DIRECT	GO:0018479~benzaldehyde dehydrogenase (NAD+) activity	2	0.488998	0.0710894	ALDH3A1, ALDH1A7	343	4	18724	27.2945	1	0.855438	0.842565
401	GOTERM_MF_DIRECT	GO:0052595~aliphatic-amine oxidase activity	2	0.488998	0.0710894	AOC3, MAOB	343	4	18724	27.2945	1	0.855438	0.842565
402	GOTERM_MF_DIRECT	GO:0052596~phenethylamine:oxygen oxidoreductase (deaminating) activity	2	0.488998	0.0710894	AOC3, MAOB	343	4	18724	27.2945	1	0.855438	0.842565
403	GOTERM_MF_DIRECT	GO:0017129~triglyceride binding	2	0.488998	0.0710894	FITM2, PRAP1	343	4	18724	27.2945	1	0.855438	0.842565
404	GOTERM_MF_DIRECT	GO:0097108~hedgehog family protein binding	2	0.488998	0.0710894	PTCH1, HHIP	343	4	18724	27.2945	1	0.855438	0.842565
405	GOTERM_MF_DIRECT	GO:0032896~palmitoyl-CoA 9-desaturase activity	2	0.488998	0.0710894	SCD3, SCD1	343	4	18724	27.2945	1	0.855438	0.842565
406	GOTERM_BP_DIRECT	GO:0045821~positive regulation of glycolytic process	3	0.733496	0.0712297	MLXIPL, PRKAA2, GPD1	357	25	20199	6.78958	1	1	0.983559
407	GOTERM_BP_DIRECT	GO:0071397~cellular response to cholesterol	3	0.733496	0.0712297	CES1D, PTCH1, CES1F	357	25	20199	6.78958	1	1	0.983559
408	UP_KW_BIOLOGICAL_PROCESS	KW-0797~Tissue remodeling	2	0.488998	0.071436	CSPG4, THBS4	208	4	11277	27.1082	0.99853	0.320019	0.290926
409	INTERPRO	IPR017853:Glycoside_hydrolase_SF	4	0.977995	0.0718275	KLB, GBE1, LCTL, GLB1L2	388	55	22094	4.14133	1	1	1
410	UP_SEQ_FEATURE	DOMAIN:Peptidase M12B	4	0.977995	0.0724497	ADAM28, ADAMDEC1, ADAM23, ADAM22	383	56	22127	4.12663	1	1	0.998064
411	GOTERM_MF_DIRECT	GO:0030170~pyridoxal phosphate binding	4	0.977995	0.0725542	SPTLC3, GLDC, GPT2, GPT	343	53	18724	4.11992	1	0.855438	0.842565
412	GOTERM_MF_DIRECT	GO:0004879~RNA polymerase II transcription factor activity, ligand-activated sequence-specific DNA binding	4	0.977995	0.0725542	SREBF1, THRB, NR1H3, PPARA	343	53	18724	4.11992	1	0.855438	0.842565
413	UP_KW_BIOLOGICAL_PROCESS	KW-0813~Transport	47	11.4914	0.0727315	SLC25A1, SLC23A2, ORM1, MCUR1, SLC47A1, STEAP4, SLC35F2, SLC23A1, MTTP, TRF, SLC1A3, AQP7, ATP1A2, SLC7A10, JAKMIP1, SNX31, ORM2, AQP3, SLC6A2, SCAMP5, TTR, CPT2, DUOXA1, SLC16A7, SLC12A7, LRRC8E, MREG, SLC13A4, TRPC3, OSBPL3, SLC52A3, SLC2A12, CYBRD1, OTOP3, CIDEC, BAIAP3, ANO1, SLC4A8, RBP4, SLC9A4, XK, FABP4, TRPV4, APOC1, SFXN1, SLC25A10, SLC25A34	208	2038	11277	1.25033	0.9987	0.320019	0.290926
414	KEGG_PATHWAY	mmu04964:Proximal tubule bicarbonate reclamation	3	0.733496	0.0732199	SLC25A10, ATP1A2, PCK1	194	22	9463	6.65159	1	0.491344	0.4451
415	GOTERM_CC_DIRECT	GO:0005741~mitochondrial outer membrane	8	1.95599	0.0747694	MAOB, GPAM, AIFM2, CNR1, ACSL1, BNIP3, MGST3, LPIN1	374	207	21157	2.18626	1	0.801571	0.782486
416	INTERPRO	IPR001590:Peptidase_M12B	4	0.977995	0.0749508	ADAM28, ADAMDEC1, ADAM23, ADAM22	388	56	22094	4.06738	1	1	1
417	GOTERM_CC_DIRECT	GO:0043025~neuronal cell body	18	4.40098	0.0751332	PRKAA2, MAOB, SRD5A1, HOMER2, TNK2, SLC1A3, ATP1A2, SLC7A10, ERMN, RAP1GAP, SHH, UCHL1, ADORA1, S100A5, SNCG, ANG, BRINP3, SH3GL2	374	657	21157	1.54985	1	0.801571	0.782486
418	GOTERM_MF_DIRECT	GO:0016627~oxidoreductase activity, acting on the CH-CH group of donors	3	0.733496	0.0757707	ACOX1, SRD5A1, ACAD11	343	25	18724	6.55067	1	0.866617	0.853576
419	GOTERM_MF_DIRECT	GO:0005509~calcium ion binding	20	4.88998	0.0758734	AOC3, S100A1, CLSTN3, PLA2G4C, BRAF, THBS1, HPCAL4, SELE, THBS4, DLK1, BAIAP3, SULF2, SHH, MYL1, BGLAP3, BGLAP2, S100A5, CAPN1, CASQ1, CRELD1	343	728	18724	1.4997	1	0.866617	0.853576
420	UP_KW_CELLULAR_COMPONENT	KW-0703~Sarcoplasmic reticulum	4	0.977995	0.0760654	S100A1, CASQ1, THBS1, THBS4	344	53	18403	4.03752	0.937275	0.242026	0.200536
421	GOTERM_BP_DIRECT	GO:0071398~cellular response to fatty acid	3	0.733496	0.0762945	SREBF1, PDK4, FFAR2	357	26	20199	6.52844	1	1	0.983559
422	GOTERM_BP_DIRECT	GO:0048260~positive regulation of receptor-mediated endocytosis	3	0.733496	0.0762945	C3, TRF, CCL19	357	26	20199	6.52844	1	1	0.983559
423	GOTERM_BP_DIRECT	GO:0048545~response to steroid hormone	3	0.733496	0.0762945	PAQR7, MAOB, ACAA1B	357	26	20199	6.52844	1	1	0.983559
424	GOTERM_BP_DIRECT	GO:0007189~adenylate cyclase-activating G-protein coupled receptor signaling pathway	6	1.46699	0.0763007	MC2R, ADGRG2, ADRB3, CNR1, MC5R, TSHR	357	128	20199	2.65218	1	1	0.983559
425	GOTERM_CC_DIRECT	GO:0031674~I band	3	0.733496	0.0763401	ACTC1, S100A1, CASQ1	374	26	21157	6.52725	1	0.801571	0.782486
426	SMART	SM00020:Tryp_SPc	6	1.46699	0.0770035	TMPRSS11A, HP, TMPRSS11G, CELA1, PRSS22, CFB	158	158	10944	2.63035	0.999996	1	1
427	INTERPRO	IPR035892:C2_domain_sf	7	1.71149	0.0791364	CPNE8, DOCK8, SYTL1, SYT16, PLCE1, BAIAP3, SYTL2	388	170	22094	2.34472	1	1	1
428	GOTERM_MF_DIRECT	GO:0051287~NAD binding	4	0.977995	0.0791665	LDHB, GPD1, ME1, HTATIP2	343	55	18724	3.9701	1	0.890319	0.876921
429	GOTERM_BP_DIRECT	GO:0050890~cognition	4	0.977995	0.0792403	BGLAP2, ADORA1, ST3GAL4, JAKMIP1	357	57	20199	3.97051	1	1	0.983559
430	GOTERM_CC_DIRECT	GO:0005794~Golgi apparatus	33	8.06846	0.0796691	GGNBP1, STEAP4, PRKAA2, CLSTN3, MTTP, FUT4, RAP1GAP, SCAMP5, SHH, EXTL1, B3GALT2, CHST10, ST3GAL4, PLCE1, ST8SIA6, AOC3, GALNT6, SREBF1, S100A1, PTCH1, PAQR3, MTUS1, RAB27B, HS3ST6, SDCBP2, ZDHHC14, BAIAP3, SULF2, BACE2, RNF125, STK26, FASN, CHPT1	374	1399	21157	1.33438	1	0.80768	0.78845
431	GOTERM_BP_DIRECT	GO:0042104~positive regulation of activated T cell proliferation	3	0.733496	0.0814695	GPAM, IGFBP2, JAK3	357	27	20199	6.28665	1	1	0.983559
432	GOTERM_BP_DIRECT	GO:0033137~negative regulation of peptidyl-serine phosphorylation	3	0.733496	0.0814695	MLXIPL, DMTN, PAQR3	357	27	20199	6.28665	1	1	0.983559
433	GOTERM_BP_DIRECT	GO:0016540~protein autoprocessing	3	0.733496	0.0814695	SHH, CAPN1, CTSE	357	27	20199	6.28665	1	1	0.983559
434	GOTERM_BP_DIRECT	GO:0097009~energy homeostasis	5	1.22249	0.082111	PM20D1, MLXIPL, PRKAA2, TRPV4, TSKU	357	93	20199	3.04193	1	1	0.983559
435	GOTERM_MF_DIRECT	GO:0044877~macromolecular complex binding	19	4.64548	0.0821467	BCKDHA, SREBF1, CEBPA, PRKAA2, HOMER2, PTCH1, INCA1, MTTP, NR1H3, HR, BRAF, UGT1A6B, TSHR, SCAMP5, GCHFR, RBP4, TTR, ADORA1, PPARA	343	689	18724	1.50535	1	0.909837	0.896145
436	PIR_SUPERFAMILY	PIRSF036899:AGP	2	0.488998	0.0823268	ORM1, ORM2	58	3	2020	23.2184	0.991132	0.992384	0.992384
437	GOTERM_BP_DIRECT	GO:0001890~placenta development	4	0.977995	0.0825215	MC2R, DNMT3L, HSD17B2, NDP	357	58	20199	3.90206	1	1	0.983559
438	UP_KW_BIOLOGICAL_PROCESS	KW-0029~Amino-acid transport	4	0.977995	0.083332	XK, SLC1A3, SFXN1, SLC7A10	208	56	11277	3.8726	0.999527	0.349201	0.317455
439	UP_SEQ_FEATURE	REPEAT:TSP type-3 7	2	0.488998	0.0833977	THBS1, THBS4	383	5	22127	23.1091	1	1	0.998064
440	UP_SEQ_FEATURE	DOMAIN:CIDE-N	2	0.488998	0.0833977	CIDEA, CIDEC	383	5	22127	23.1091	1	1	0.998064
441	UP_SEQ_FEATURE	REPEAT:TSP type-3 2	2	0.488998	0.0833977	THBS1, THBS4	383	5	22127	23.1091	1	1	0.998064
442	UP_SEQ_FEATURE	REPEAT:TSP type-3 1	2	0.488998	0.0833977	THBS1, THBS4	383	5	22127	23.1091	1	1	0.998064
443	UP_SEQ_FEATURE	DOMAIN:Fatty acid desaturase	2	0.488998	0.0833977	SCD1, DEGS2	383	5	22127	23.1091	1	1	0.998064
444	UP_SEQ_FEATURE	DOMAIN:TSP C-terminal	2	0.488998	0.0833977	THBS1, THBS4	383	5	22127	23.1091	1	1	0.998064
445	UP_SEQ_FEATURE	REPEAT:TSP type-3	2	0.488998	0.0833977	THBS1, THBS4	383	5	22127	23.1091	1	1	0.998064
446	UP_SEQ_FEATURE	REPEAT:TSP type-3 6	2	0.488998	0.0833977	THBS1, THBS4	383	5	22127	23.1091	1	1	0.998064
447	UP_SEQ_FEATURE	REPEAT:TSP type-3 5	2	0.488998	0.0833977	THBS1, THBS4	383	5	22127	23.1091	1	1	0.998064
448	UP_SEQ_FEATURE	REPEAT:TSP type-3 8	2	0.488998	0.0833977	THBS1, THBS4	383	5	22127	23.1091	1	1	0.998064
449	UP_SEQ_FEATURE	REPEAT:TSP type-3 4	2	0.488998	0.0833977	THBS1, THBS4	383	5	22127	23.1091	1	1	0.998064
450	UP_SEQ_FEATURE	REPEAT:TSP type-3 3	2	0.488998	0.0833977	THBS1, THBS4	383	5	22127	23.1091	1	1	0.998064
451	GOTERM_MF_DIRECT	GO:0019899~enzyme binding	14	3.42298	0.0838411	GSTM4, GSTM3, THRB, GLDC, HACD2, UGT1A6B, GCHFR, DNMT3L, PCCA, EHHADH, DUOXA1, PPP1R3D, PLCE1, CAPN1	343	463	18724	1.65064	1	0.914743	0.900979
452	INTERPRO	IPR003367:Thrombospondin_3-like_rpt	2	0.488998	0.0845729	THBS1, THBS4	388	5	22094	22.7773	1	1	1
453	INTERPRO	IPR017897:Thrombospondin_3_rpt	2	0.488998	0.0845729	THBS1, THBS4	388	5	22094	22.7773	1	1	1
454	INTERPRO	IPR028974:TSP_type-3_rpt	2	0.488998	0.0845729	THBS1, THBS4	388	5	22094	22.7773	1	1	1
455	INTERPRO	IPR001671:Melcrt_ACTH_rcpt	2	0.488998	0.0845729	MC2R, MC5R	388	5	22094	22.7773	1	1	1
456	INTERPRO	IPR003508:CIDE-N_dom	2	0.488998	0.0845729	CIDEA, CIDEC	388	5	22094	22.7773	1	1	1
457	INTERPRO	IPR008859:Thrombospondin_C	2	0.488998	0.0845729	THBS1, THBS4	388	5	22094	22.7773	1	1	1
458	GOTERM_BP_DIRECT	GO:0032571~response to vitamin K	2	0.488998	0.0850793	BGLAP3, BGLAP2	357	5	20199	22.6319	1	1	0.983559
459	GOTERM_BP_DIRECT	GO:0042758~long-chain fatty acid catabolic process	2	0.488998	0.0850793	LIPE, ADTRP	357	5	20199	22.6319	1	1	0.983559
460	GOTERM_BP_DIRECT	GO:0045923~positive regulation of fatty acid metabolic process	2	0.488998	0.0850793	ADIPOQ, PPARA	357	5	20199	22.6319	1	1	0.983559
461	GOTERM_BP_DIRECT	GO:1903444~negative regulation of brown fat cell differentiation	2	0.488998	0.0850793	TRPV4, SLC7A10	357	5	20199	22.6319	1	1	0.983559
462	GOTERM_BP_DIRECT	GO:0006116~NADH oxidation	2	0.488998	0.0850793	CBR2, GPD1	357	5	20199	22.6319	1	1	0.983559
463	GOTERM_BP_DIRECT	GO:0048550~negative regulation of pinocytosis	2	0.488998	0.0850793	NR1H3, PROM2	357	5	20199	22.6319	1	1	0.983559
464	GOTERM_BP_DIRECT	GO:0060491~regulation of cell projection assembly	2	0.488998	0.0850793	FAM110C, CCL19	357	5	20199	22.6319	1	1	0.983559
465	GOTERM_BP_DIRECT	GO:0006663~platelet activating factor biosynthetic process	2	0.488998	0.0850793	PLA2G4C, CHPT1	357	5	20199	22.6319	1	1	0.983559
466	GOTERM_BP_DIRECT	GO:0060438~trachea development	2	0.488998	0.0850793	ANO1, SHH	357	5	20199	22.6319	1	1	0.983559
467	KEGG_PATHWAY	mmu04977:Vitamin digestion and absorption	3	0.733496	0.0852243	SCARB1, SLC23A1, SLC52A3	194	24	9463	6.09729	1	0.557236	0.50479
468	UP_KW_MOLECULAR_FUNCTION	KW-0021~Allosteric enzyme	4	0.977995	0.0852851	BRAF, FBP1, ACACA, FBP2	231	55	12184	3.83597	0.99805	0.663329	0.663329
469	GOTERM_BP_DIRECT	GO:0006956~complement activation	3	0.733496	0.0867492	C3, RGCC, CFB	357	28	20199	6.06212	1	1	0.983559
470	GOTERM_BP_DIRECT	GO:0001666~response to hypoxia	8	1.95599	0.0868532	ALDH3A1, BNIP3, TRPV4, ADIPOQ, ADORA1, ANG, NDP, PPARA	357	215	20199	2.1053	1	1	0.983559
471	UP_SEQ_FEATURE	TOPO_DOM:Mitochondrial intermembrane	6	1.46699	0.0870841	MCUR1, COX8B, MAOB, GPAM, MGST3, SFXN1	383	136	22127	2.5488	1	1	0.998064
472	UP_SEQ_FEATURE	TRANSMEM:Helical; Name=8	5	1.22249	0.0872973	ERMP1, SLC1A3, SLC16A7, CHPT1, SLC6A2	383	97	22127	2.97798	1	1	0.998064
473	UP_KW_LIGAND	KW-0106~Calcium	27	6.60147	0.0874008	SLC23A2, CPNE8, MCUR1, CLSTN3, THBS1, THBS4, SHH, PLCE1, CAPN1, AOC3, TRPC3, S100A1, ENTPD5, CELA1, FAH, HPCAL4, SELE, BAIAP3, SULF2, ANO1, TRPV4, BGLAP3, BGLAP2, S100A5, CASQ1, CRELD1, FBP2	150	893	6704	1.35131	0.951107	0.288423	0.253462
474	KEGG_PATHWAY	mmu05208:Chemical carcinogenesis - reactive oxygen species	9	2.20049	0.0876813	GSTM4, GSTM3, COX8B, GSTO2, GSTA3, EPHX2, MGST3, MGST2, BRAF	194	224	9463	1.95984	1	0.558968	0.506359
475	GOTERM_MF_DIRECT	GO:0004977~melanocortin receptor activity	2	0.488998	0.0880599	MC2R, MC5R	343	5	18724	21.8356	1	0.919597	0.905759
476	GOTERM_MF_DIRECT	GO:0015204~urea transmembrane transporter activity	2	0.488998	0.0880599	AQP7, AQP3	343	5	18724	21.8356	1	0.919597	0.905759
477	GOTERM_MF_DIRECT	GO:0016401~palmitoyl-CoA oxidase activity	2	0.488998	0.0880599	ACOX1, ACAA1B	343	5	18724	21.8356	1	0.919597	0.905759
478	INTERPRO	IPR036249:Thioredoxin-like_sf	6	1.46699	0.0890988	GSTM4, GSTM3, GSTO2, GSTA3, SH3BGRL2, CASQ1	388	135	22094	2.53081	1	1	1
479	SMART	SM00327:VWA	4	0.977995	0.0900126	CPNE8, ITIH4, COL6A5, CFB	158	74	10944	3.7441	1	1	1
480	KEGG_PATHWAY	mmu00592:alpha-Linolenic acid metabolism	3	0.733496	0.0914344	ACOX1, PLA2G4C, ACAA1B	194	25	9463	5.8534	1	0.568678	0.515155
481	INTERPRO	IPR002347:SDR_fam	4	0.977995	0.091436	CBR2, HSD17B2, HSD17B14, DECR1	388	61	22094	3.73399	1	1	1
482	GOTERM_MF_DIRECT	GO:0016616~oxidoreductase activity, acting on the CH-OH group of donors, NAD or NADP as acceptor	4	0.977995	0.0931386	LDHB, SDR42E1, EHHADH, GPD1	343	59	18724	3.70094	1	0.958934	0.944504
483	GOTERM_BP_DIRECT	GO:0006869~lipid transport	7	1.71149	0.0938476	SCARB1, APOL6, OSBPL3, MTTP, APOC1, SLC25A10, CIDEC	357	177	20199	2.23762	1	1	0.983559
484	GOTERM_BP_DIRECT	GO:0051384~response to glucocorticoid	4	0.977995	0.0962119	SULT1A1, ALDH3A1, IGFBP2, ADIPOQ	357	62	20199	3.65031	1	1	0.983559
485	GOTERM_BP_DIRECT	GO:1902476~chloride transmembrane transport	4	0.977995	0.0962119	SLC4A8, ANO1, SLC1A3, SLC12A7	357	62	20199	3.65031	1	1	0.983559
486	GOTERM_BP_DIRECT	GO:0006493~protein O-linked glycosylation	4	0.977995	0.0962119	GALNT6, B3GALT2, ST8SIA6, FUT4	357	62	20199	3.65031	1	1	0.983559
487	GOTERM_CC_DIRECT	GO:0005743~mitochondrial inner membrane	15	3.66748	0.0972288	SLC25A1, MCUR1, COX8B, MAOB, PCX, SLC1A3, LDHB, CPT2, TST, GPAM, PDK4, SFXN1, SLC25A10, OCIAD2, SLC25A34	374	539	21157	1.57429	1	0.897233	0.87587
488	KEGG_PATHWAY	mmu04978:Mineral absorption	4	0.977995	0.097441	CYBRD1, TRF, ATP1A2, MT1	194	54	9463	3.61321	1	0.591606	0.535926
489	GOTERM_BP_DIRECT	GO:0001676~long-chain fatty acid metabolic process	3	0.733496	0.0976019	CPT2, ACSL1, PNPLA3	357	30	20199	5.65798	1	1	0.983559
490	GOTERM_BP_DIRECT	GO:0010906~regulation of glucose metabolic process	3	0.733496	0.0976019	FGL1, ADIPOQ, PDK4	357	30	20199	5.65798	1	1	0.983559
491	GOTERM_BP_DIRECT	GO:0006637~acyl-CoA metabolic process	3	0.733496	0.0976019	GPAM, CES1D, EHHADH	357	30	20199	5.65798	1	1	0.983559
492	GOTERM_CC_DIRECT	GO:0034364~high-density lipoprotein particle	3	0.733496	0.097658	SAA3, APOC1, SAA1	374	30	21157	5.65695	1	0.897233	0.87587
493	GOTERM_CC_DIRECT	GO:0070382~exocytic vesicle	3	0.733496	0.097658	SYTL1, RAB27B, SYTL2	374	30	21157	5.65695	1	0.897233	0.87587
494	GOTERM_MF_DIRECT	GO:0015179~L-amino acid transmembrane transporter activity	3	0.733496	0.0978471	SLC47A1, SLC1A3, SLC7A10	343	29	18724	5.64713	1	0.969002	0.954421
495	GOTERM_MF_DIRECT	GO:0004712~protein serine/threonine/tyrosine kinase activity	3	0.733496	0.0978471	PRKAA2, TNK2, PDK4	343	29	18724	5.64713	1	0.969002	0.954421
496	UP_SEQ_FEATURE	DOMAIN:Fatty acid hydroxylase	2	0.488998	0.0992255	FA2H, AGMO	383	6	22127	19.2576	1	1	0.998064
497	UP_SEQ_FEATURE	DOMAIN:Gasdermin PUB	2	0.488998	0.0992255	GSDMC, GSDMC4	383	6	22127	19.2576	1	1	0.998064
498	UP_SEQ_FEATURE	DOMAIN:TR mART core	2	0.488998	0.0992255	ART3, ART4	383	6	22127	19.2576	1	1	0.998064
499	GOTERM_BP_DIRECT	GO:0008544~epidermis development	4	0.977995	0.0997705	CERS3, PTCH1, PPARA, AGPAT2	357	63	20199	3.59237	1	1	0.983559
