# Supplementary material for: PPARG contributes to urothelial integrity in the murine ureter by activating the expression of Shh and superficial cell-specific genes
Source: Development. 2025 Apr 17;152(8):dev204324. doi: 10.1242/dev.204324 (PMC12045629; doi:10.1242/dev.204324)
Supplement: Table S20. — Genes with increased expression in microarrays of P0 Pparg-cKO ureters cultured for 8 days that show responsiveness to purmorphamine treatment. [file develop-152-204324-TableS20.xlsx]

## Sheet: Table S20
	Table S20. Genes with increased expression in microarrays of P0 Pparg-cKO ureters cultured for 8 days that show responsiveness to purmorphamine treatment. Shown are the rank, the gene symbol, the intensity of the two control and mutant ureter samples, the individual and the average (avg) fold change (FC).
						Pparg-cKO,Purm / Pparg-cKO,DMSO
		Intensities				Fold change (FC)
Rank	Gene Symbol	control 1	Purm. 1	control 2	Purm. 2	FC1	FC2	avgFC
1	Clca1	6013.07	160.723	13679	234.532	-37.4126	-58.3246	-47.8686
2	Krt6b	354.056	93.8808	13557.3	302.911	-3.77133	-44.7567	-24.264
3	Tmem27	454.704	22.708	393.021	18.7043	-20.0239	-21.0123	-20.5181
4	Nphs2	1509.06	179.293	1460.47	48.0689	-8.41675	-30.3829	-19.3998
5	Dsc1	387.69	89.6678	1040.91	48.0922	-4.32362	-21.6441	-12.9839
6	Aoc1	492.676	56.5483	911.649	57.3989	-8.71249	-15.8827	-12.2976
7	Wt1	579.944	30.945	679.194	158.136	-18.7411	-4.29499	-11.518
8	Slc34a2	110.338	15	194.651	15	-7.35588	-12.9767	-10.1663
9	Umod	135.958	18.5699	186.026	15	-7.32143	-12.4017	-9.86158
10	S100g	245.231	21.2284	129.263	19.3843	-11.552	-6.66846	-9.11024
11	Dpp4	337.442	39.6505	258.43	29.4961	-8.51042	-8.76149	-8.63595
12	Tmem213	124.064	15.5287	127.116	15	-7.98931	-8.47439	-8.23185
13	Sprr2d	265.594	133.833	14935.7	1049.9	-1.98452	-14.2258	-8.10514
14	Tac2	2157.94	476.356	2873.96	263.607	-4.53011	-10.9025	-7.71628
15	Slc14a2	130.783	42.9301	426.956	34.9108	-3.04642	-12.2299	-7.63816
16	Kcnj16	335.039	49.082	440.412	53.8628	-6.8261	-8.17656	-7.50133
17	Tspan1	5295.57	1083.94	6445.06	749.308	-4.88547	-8.60134	-6.7434
18	Reg1	733.069	123.915	586.056	83.3514	-5.9159	-7.03114	-6.47352
19	Krt16	647.958	257.696	23133	2276.34	-2.51443	-10.1624	-6.3384
20	Sprr2h	138.6	66.2915	5960.82	572.59	-2.09076	-10.4103	-6.25052
21	Krt17	325.729	137.79	1164.31	117.394	-2.36395	-9.91798	-6.14096
22	Kif12	379.275	90.2803	270.136	38.8914	-4.20109	-6.9459	-5.57349
23	1700024P16Rik	497.744	105.533	300.262	55.5024	-4.71647	-5.40989	-5.06318
24	Dcdc2a	113.806	38.5787	242.456	37.3087	-2.94997	-6.49863	-4.7243
25	Irx3	356.464	103.778	715.345	124.867	-3.43485	-5.72888	-4.58187
26	Calml3	102.478	68.2853	689.827	92.7813	-1.50074	-7.43499	-4.46786
27	Plekhs1	359.146	133.181	446.548	72.5294	-2.69668	-6.15678	-4.42673
28	Ppp1r1b	770.093	221.812	901.37	171.092	-3.47183	-5.26833	-4.37008
29	Ptgds	266.891	53.2172	125.625	34.2139	-5.01513	-3.67177	-4.34345
30	Sostdc1	180.454	39.1812	334.952	89.9032	-4.60562	-3.72569	-4.16566
31	Defa-rs2	262.58	107.03	340.176	59.1476	-2.45332	-5.75131	-4.10232
32	Serpinb10	220.394	77.216	264.615	49.6864	-2.85425	-5.3257	-4.08997
33	Hsd3b2	171.223	79.8363	200.23	33.7685	-2.14468	-5.92948	-4.03708
34	Plscr2	296.761	83.4569	405.006	94.407	-3.55585	-4.29	-3.92293
35	Bcl2l15	345.073	200.883	1075.48	178.261	-1.71778	-6.03318	-3.87548
36	Wif1	5634.05	2554.06	7785.02	1485.05	-2.20592	-5.24226	-3.72409
37	Fut1	129.158	32.7585	100.5	28.8894	-3.94272	-3.47879	-3.71076
38	Cyp4b1	120.487	36.0833	129.059	33.959	-3.33912	-3.80042	-3.56977
39	Spink8	647.13	195.36	373.509	98.0814	-3.3125	-3.80815	-3.56032
40	Cldn3	1297.72	443.246	1247.86	299.974	-2.92776	-4.15991	-3.54384
41	Cdh6	243.391	100.177	341.602	75.618	-2.4296	-4.51747	-3.47353
42	Gm609	144.746	45.1796	105.161	28.7487	-3.20379	-3.65795	-3.43087
43	Scin	383.971	138.216	343.36	106.559	-2.77806	-3.22224	-3.00015
44	Cytip	486.787	177.902	458.54	143.425	-2.73626	-3.19707	-2.96667
45	Gm11545	409.361	204.894	671.836	176.971	-1.99791	-3.7963	-2.89711
46	Cdh16	2808.25	1139.08	2515.38	775.902	-2.46538	-3.24188	-2.85363
47	Edn1	118.926	51.3607	123.26	36.9303	-2.3155	-3.33762	-2.82656
48	Gm42035	2824.96	1421.52	3029.11	836.922	-1.98728	-3.61935	-2.80331
49	Myb	426.305	161.986	515.845	176.597	-2.63174	-2.92104	-2.77639
50	Ifi44	150.48	95.5753	230.447	57.9685	-1.57446	-3.97538	-2.77492
51	Habp2	290.89	144.813	277.454	78.5241	-2.00873	-3.53337	-2.77105
52	Col7a1	1881.82	1107.79	2382.74	642.006	-1.69871	-3.71139	-2.70505
53	A_55_P2089219	326.361	106.149	246.198	106.652	-3.07454	-2.30842	-2.69148
54	Apela	643.813	283.928	883.496	293.725	-2.26752	-3.0079	-2.63771
55	Gjb2	3896.97	1922.6	5929.4	1856.82	-2.02693	-3.19332	-2.61012
56	Adgrf1	115.408	47.2744	108.67	41.4785	-2.44123	-2.6199	-2.53056
57	Defa-rs10	117.082	53.8053	115.712	40.2088	-2.17603	-2.87777	-2.5269
58	Ovol3	149.933	72.5545	115.392	38.6458	-2.06649	-2.98588	-2.52618
59	Akr1c19	120.454	52.8273	132.045	47.6682	-2.28014	-2.77008	-2.52511
60	Lgr5	1539.58	824.656	1362.36	436.501	-1.86694	-3.1211	-2.49402
61	Car6	404.464	131.118	373.465	206.153	-3.08474	-1.81159	-2.44817
62	Ntm	171.309	71.3361	210.025	87.1242	-2.40143	-2.41064	-2.40604
63	Cadps2	292.951	158.869	298.609	101.3	-1.84398	-2.94778	-2.39588
64	Irx1	204.305	98.6549	194.308	72.091	-2.07091	-2.69532	-2.38311
65	Gnat3	305.438	133.773	225.066	91.7989	-2.28326	-2.45173	-2.36749
66	Moxd1	7903.15	4380.13	9950.2	3473.54	-1.80432	-2.86457	-2.33445
67	Krt4	390.288	199.433	345.402	127.681	-1.95699	-2.7052	-2.33109
68	Sprr2g	23883.7	14780.6	26289.1	8695.67	-1.61588	-3.02324	-2.31956
69	Pglyrp1	301.428	197.626	475.605	152.914	-1.52525	-3.11028	-2.31776
70	Esco2	593.263	310.139	886.673	327.695	-1.91289	-2.70579	-2.30934
71	Tnfsf10	583.324	333.202	779.658	277.234	-1.75066	-2.81227	-2.28147
72	Ccdc148	1145.26	542.433	802.471	339.166	-2.11133	-2.36601	-2.23867
73	Pdzk1ip1	1347.38	655.337	1373.87	568.276	-2.05602	-2.41761	-2.23681
74	Rnf186	6340.34	3369.87	6126.64	2407.09	-1.88148	-2.54524	-2.21336
75	Ankle1	842.705	491.428	982.724	363.074	-1.71481	-2.70668	-2.21074
76	Sult1c2	239.324	99.5406	172.979	86.0921	-2.40428	-2.00923	-2.20675
77	Napsa	478.67	240.351	459.443	191.36	-1.99155	-2.40094	-2.19624
78	Pttg1	154.515	95.6049	192.12	70.7497	-1.61618	-2.71548	-2.16583
79	Esr1	118.245	76.2538	160.82	59.0379	-1.55067	-2.72402	-2.13734
80	Rprm	2594.79	1411.7	2511.83	1046.41	-1.83807	-2.40044	-2.11925
81	Serpinb11	1208.74	787.677	1236.63	461.886	-1.53456	-2.67736	-2.10596
82	Lrmp	1386.4	696.84	1222.45	554.661	-1.98955	-2.20395	-2.09675
83	Folr1	199.74	80.8383	184.798	108.135	-2.47086	-1.70895	-2.08991
84	Podxl	492.124	234.395	454.849	220.231	-2.09955	-2.06533	-2.08244
85	Tinag	262.611	123.692	225.434	112.603	-2.1231	-2.00204	-2.06257
86	Dsc2	5881.3	3782.67	6389.74	2492.27	-1.5548	-2.56382	-2.05931
87	Dna2	520.193	282.244	493.818	218.696	-1.84306	-2.25801	-2.05053
88	Gm41386	122.706	63.9604	107.101	49.4734	-1.91846	-2.16481	-2.04164
89	Papln	243.425	139.138	306.577	132.979	-1.74953	-2.30546	-2.02749
90	Spib	296.8	139.572	193.679	101.799	-2.1265	-1.90256	-2.01453
91	Zfp599	288.812	162.623	261.987	116.483	-1.77596	-2.24915	-2.01255
92	Pnliprp1	358.427	144.138	129.564	84.8908	-2.48669	-1.52624	-2.00646
93	Abcc8	112.776	71.3264	109.781	45.9744	-1.58113	-2.38788	-1.98451
94	Tmem132c	777.998	382.69	626.134	327.361	-2.03297	-1.91267	-1.97282
95	Cmtm8	263.41	132.998	268.267	136.815	-1.98056	-1.9608	-1.97068
96	Slc39a8	511.639	299.634	572.293	260.107	-1.70755	-2.20022	-1.95388
97	Avil	240.289	139.918	203.629	94.336	-1.71735	-2.15855	-1.93795
98	Krt78	483.109	304.366	741.121	326.919	-1.58726	-2.26699	-1.92713
99	Gnb3	276.568	174.665	213.291	95.1333	-1.58342	-2.24202	-1.91272
100	Kcnq1	2893.28	1663.69	2260.14	1083.45	-1.73908	-2.08607	-1.91257
101	Plscr1	3413.02	2109.46	3674.19	1670.71	-1.61796	-2.19918	-1.90857
102	Spin2c	1219.54	661.402	1249.32	633.248	-1.84387	-1.97288	-1.90837
103	Fgfr4	421.385	243.34	523.973	251.532	-1.73167	-2.08313	-1.9074
104	Mmp7	678.768	379.818	245.811	121.963	-1.78709	-2.01546	-1.90127
105	ENSMUST00000118082	180.513	111.373	192.942	89.426	-1.6208	-2.15756	-1.88918
106	Nr4a2	760.881	424.683	575.536	290.184	-1.79164	-1.98335	-1.8875
107	1810046K07Rik	541.697	296.747	388.221	200.272	-1.82545	-1.93847	-1.88196
108	Lin7a	564.087	310.85	678.837	353.134	-1.81466	-1.92232	-1.86849
109	4930427A07Rik	243.205	157.353	245.49	112.453	-1.54561	-2.18305	-1.86433
110	2210011C24Rik	326.762	173.167	241.428	133.865	-1.88698	-1.80352	-1.84525
111	Slc4a11	239.81	148.037	249.774	121.282	-1.61993	-2.05944	-1.83969
112	Slc17a9	584.402	338.431	507.182	261.383	-1.7268	-1.94038	-1.83359
113	Lurap1	390.88	218.909	371.147	197.868	-1.78559	-1.87573	-1.83066
114	Dyrk3	654.168	368.213	727.972	387.036	-1.7766	-1.88089	-1.82875
115	Vnn1	1127.87	595.589	937.909	535.184	-1.89371	-1.7525	-1.8231
116	Kctd14	349.076	188.405	288.135	161.105	-1.85279	-1.78849	-1.82064
117	Cxadr	530.583	312.688	481.841	252.365	-1.69684	-1.9093	-1.80307
118	2700099C18Rik	298.23	198.306	393.868	192.626	-1.50388	-2.04473	-1.7743
119	Pax8	1286.25	792.517	857.645	476.723	-1.62299	-1.79904	-1.71101
120	Palmd	289.55	181.325	305.317	167.386	-1.59685	-1.82403	-1.71044
121	Bin2	178.72	95.0854	202.458	131.78	-1.87957	-1.53633	-1.70795
122	Mboat1	5386.37	3557.2	5243.25	2769.23	-1.51422	-1.8934	-1.70381
123	Agr2	543.27	320.675	521.439	307.657	-1.69414	-1.69487	-1.69451
124	Hpn	1092.38	633.825	873.967	536.669	-1.72348	-1.6285	-1.67599
125	Iqgap2	162.951	91.2768	166.84	108.203	-1.78524	-1.54192	-1.66358
126	Stc1	1593.71	997.372	1425.19	867.018	-1.59791	-1.64379	-1.62085
127	Emx2	544.119	348.654	438.381	263.3	-1.56063	-1.66495	-1.61279
128	Bmx	275.773	175.797	213.488	131.769	-1.5687	-1.62017	-1.59444
129	Cutal	221.948	134.998	193.818	125.992	-1.64408	-1.53833	-1.5912
130	Eddm3b	575.87	355.343	323.348	215.265	-1.6206	-1.5021	-1.56135
