# Supplementary material for: PPARG contributes to urothelial integrity in the murine ureter by activating the expression of Shh and superficial cell-specific genes
Source: Development. 2025 Apr 17;152(8):dev204324. doi: 10.1242/dev.204324 (PMC12045629; doi:10.1242/dev.204324)
Supplement: Table S21. — Genes with decreased expression in microarrays of P0 Pparg-cKO ureters cultured for 8 days that show responsiveness to purmorphamine treatment. [file develop-152-204324-TableS21.xlsx]

## Sheet: Table S21
	Table S21. Genes with decreased expression in microarrays of P0 Pparg-cKO ureters cultured for 8 days that show responsiveness to purmorphamine treatment. Shown are the rank, the gene symbol, the intensity of the two control and mutant ureter samples, the individual and the average (avg) fold change (FC).
						Pparg-cKO,Purm / Pparg-cKO,DMSO
		Intensities				Fold change (FC)
Rank	Gene Symbol	control 1	Purm. 1	control 2	Purm. 2	FC1	FC2	avgFC
1	Hhip	617.176	3661.31	596.036	4652.07	5.93235	7.80503	6.86869
2	Hsd17b2	118.594	549.786	101.367	880.496	4.63585	8.68623	6.66104
3	Krt20	364.307	1476.3	404.485	3289.3	4.05235	8.13207	6.09221
4	Cyp4f15	63.9376	318.694	72.3447	444.324	4.98446	6.14176	5.56311
5	2310002D06Rik	127.255	505.076	103.08	715.331	3.969	6.93954	5.45427
6	Casq1	140.731	390.73	88.2543	705.282	2.77643	7.99147	5.38395
7	Cpb1	27.6805	90.2327	22.3681	156.551	3.25979	6.99885	5.12932
8	Upk1a	5094.81	18618	4846.56	26246	3.6543	5.41539	4.53484
9	Sptssb	306.689	976.044	290.981	1706.66	3.18252	5.86518	4.52385
10	1810020O05Rik	61.9701	242.041	68.6064	334.114	3.90577	4.87002	4.38789
11	3830417A13Rik	22.2545	88.2535	24.7355	114.986	3.96565	4.6486	4.30712
12	Adamdec1	704.373	1600.25	373.827	2315.33	2.27188	6.1936	4.23274
13	4932411E22Rik	15	38.731	15	87.6793	2.58207	5.84529	4.21368
14	Ibsp	285.334	1374.9	399.296	1268.33	4.81858	3.17642	3.9975
15	Trpc3	135.149	322.237	90.2155	488.236	2.38431	5.41189	3.8981
16	Mc5r	682.67	2632.57	894.813	3523.1	3.85629	3.93725	3.89677
17	Cybrd1	142.149	343.375	107.084	558.863	2.41561	5.21892	3.81726
18	Ttr	20.6001	60.9041	43.4779	195.554	2.9565	4.49779	3.72714
19	D630033O11Rik	172.103	481.032	133.854	616.705	2.79501	4.60728	3.70115
20	Ptch1	121.335	441.026	147.943	528.827	3.63479	3.57453	3.60466
21	Upk1b	4020.88	12332.3	4203.19	15139.8	3.06706	3.60199	3.33452
22	Rbp4	5743.79	18612.5	6090.77	20027.3	3.24046	3.28815	3.2643
23	Fmo5	6852.96	17386.6	5131.51	20331.2	2.5371	3.96203	3.24957
24	Snx31	119.651	289.757	95.8847	372.47	2.42168	3.88456	3.15312
25	Adam22	75.5588	134.092	62.3757	277.852	1.77467	4.4545	3.11458
26	Foxl1	335.507	1033.86	421.221	1236.54	3.08147	2.93561	3.00854
27	Uchl1	3468.89	9036.74	3444.65	11458.6	2.60508	3.32649	2.96579
28	Fam25c	2971.25	10043.2	4484.37	11436.9	3.38013	2.55038	2.96526
29	Tmem56	178.36	400.717	146.542	527.038	2.24668	3.59649	2.92159
30	Tdrp	93.5956	206.906	85.2006	302.776	2.21064	3.55369	2.88216
31	Syt16	131.404	325.898	110.648	360.805	2.48012	3.26084	2.87048
32	Mfsd4	504.846	1188.08	505.958	1708.36	2.35335	3.37648	2.86491
33	8430408G22Rik	563.88	1463.16	504.197	1568.2	2.59481	3.11029	2.85255
34	Sh3gl2	558.223	1233.37	461.254	1587.03	2.20947	3.44069	2.82508
35	Upk3b	614.86	1643.83	699.473	2066.89	2.67351	2.95493	2.81422
36	Igsf10	1616.22	4315.64	1966.22	5608.48	2.6702	2.85242	2.76131
37	Bglap3	123.924	219.909	97.8795	366.498	1.77455	3.74438	2.75946
38	BC057651	117.303	291.059	109.264	331.389	2.48125	3.03291	2.75708
39	Rab27b	2100.06	5258.54	2179.11	6370.16	2.50399	2.92328	2.71364
40	Fa2h	417.282	953.924	501.585	1507.09	2.28604	3.00466	2.64535
41	Cidea	122.195	211.645	117.917	414.2	1.73202	3.51263	2.62233
42	Psca	3928.71	9809.06	4448.28	12057	2.49676	2.7105	2.60363
43	Bace2	433.777	957.783	422.387	1243.43	2.208	2.94381	2.57591
44	Vsig2	1714.13	3527.96	2008.21	5991.65	2.05816	2.98358	2.52087
45	Steap4	831.992	2302.64	942.658	2125.36	2.76762	2.25464	2.51113
46	Adam23	102.936	278.586	134.948	303.915	2.70641	2.25209	2.47925
47	Tmprss11a	75.8291	136.56	92.9758	262.266	1.80089	2.8208	2.31084
48	A_55_P2016962	129.504	253.128	89.0323	227.612	1.9546	2.55651	2.25556
49	Gstm4	9746.39	18413.4	8775.62	22880.6	1.88925	2.60729	2.24827
50	Rnf144b	212.725	394.149	226.874	594.117	1.85286	2.61871	2.23579
51	Degs2	745.78	1636.71	1033.99	2349.36	2.19463	2.27213	2.23338
52	Shh	274.554	428.41	233.324	665.978	1.56038	2.85431	2.20735
53	Ndp	216.32	399.953	226.599	573.405	1.8489	2.53049	2.18969
54	Plce1	57.3032	108.251	46.7394	113.854	1.88909	2.43594	2.16252
55	Slc9a4	114.023	218.452	93.0885	221.004	1.91586	2.37413	2.14499
56	Nbeal1	72.5206	184.862	75.9998	129.829	2.5491	1.70828	2.12869
57	Fam78b	378.287	600.285	292.771	768.148	1.58685	2.62372	2.10528
58	Sytl2	303.188	608.017	305.999	673.982	2.00541	2.20256	2.10399
59	9130409J20Rik	504.101	1023.23	450.557	979.927	2.02981	2.17492	2.10237
60	4930415C11Rik	646.126	1149.74	567.564	1371.2	1.77943	2.41594	2.09769
61	Gpa33	553.488	968.62	504.012	1228.5	1.75003	2.43744	2.09373
62	Srd5a1	5162.04	10238.8	6532.47	13974.6	1.98349	2.13925	2.06137
63	Dcaf12l1	435.098	774.348	471.269	1062.71	1.77971	2.255	2.01736
64	Gldc	794.338	1713.16	1050.15	1962.54	2.15671	1.86882	2.01276
65	Hrct1	95.4174	195.145	127.617	246.854	2.04517	1.93434	1.98975
66	Adtrp	233.594	404.636	205.073	455.894	1.73222	2.22309	1.97765
67	Glb1l2	573.16	960.846	569.861	1287.4	1.6764	2.25914	1.96777
68	Gstm3	5723.55	10622.4	5831.97	11995.9	1.85591	2.05692	1.95642
69	Cds1	778.711	1395.29	826.609	1659.24	1.79179	2.00728	1.89954
70	Ptprr	1598.37	2495.51	1341.35	2993	1.56128	2.23134	1.89631
71	Sptlc3	426.174	844.196	568.868	1021.33	1.98087	1.79537	1.88812
72	Paqr5	570.942	899.362	531.49	1162.2	1.57523	2.18668	1.88095
73	Pdk4	284.464	498.25	294.296	589.543	1.75154	2.00323	1.87739
74	Thbs1	3667.63	6920.24	3882.68	7001.15	1.88685	1.80318	1.84501
75	Extl1	56.1354	91.235	52.683	108.121	1.62527	2.0523	1.83878
76	Upk2	9194.65	15638.3	9779.94	19148.5	1.70081	1.95793	1.82937
77	Lancl3	75.8605	124.467	53.2146	107.044	1.64074	2.01155	1.82615
78	Ly6d	1714.94	3189.64	5215.54	9224.91	1.85991	1.76873	1.81432
79	Sowaha	85.3301	143.664	77.7681	147.522	1.68363	1.89695	1.79029
80	Fry	988.454	1640.88	989.885	1734.63	1.66005	1.75235	1.7062
81	Pla2r1	52.6904	79.2215	39.9314	74.2063	1.50353	1.85834	1.68094
82	Adam28	220.03	373.123	257.704	423.647	1.69578	1.64393	1.66986
83	Syngr1	118.044	182.909	116.88	205.855	1.54949	1.76126	1.65538
84	Hsd17b14	318.832	497.205	387.259	677.567	1.55946	1.74965	1.65455
85	Braf	110.809	190.946	93.3248	142.037	1.7232	1.52197	1.62258
86	Sdr42e1	1159.13	1838.1	1310.6	2157.54	1.58576	1.64622	1.61599
87	Homer2	96.9564	155.066	103.811	163.205	1.59933	1.57214	1.58573
88	Scamp5	666.551	1043.05	643.649	1011.04	1.56484	1.5708	1.56782
89	Gm4402	1388.59	2131.52	1485.86	2365.33	1.53503	1.59189	1.56346
90	Dusp16	1678.33	2521.52	1715.97	2778.11	1.50239	1.61897	1.56068
91	Ermp1	5137.98	7748	5481.62	8722.83	1.50799	1.59129	1.54964
