# Supplementary material for: PPARG contributes to urothelial integrity in the murine ureter by activating the expression of Shh and superficial cell-specific genes
Source: Development. 2025 Apr 17;152(8):dev204324. doi: 10.1242/dev.204324 (PMC12045629; doi:10.1242/dev.204324)
Supplement: Table S22. — Functional annotations of genes with increased expression in microarrays of P0 Pparg-cKO ureters cultured for 8 days that show responsiveness to purmorphamine treatment. [file develop-152-204324-TableS22.xlsx]

## Sheet: Table S22
	Table S22. Functional annotations of genes with increased expression in microarrays of P0 Pparg-cKO ureters cultured for 8 days that show responsiveness to purmorphamine treatment.
Rank	Category	Term	Count	%	PValue	Genes	List Total	Pop Hits	Pop Total	Fold Enrichment	Bonferroni	Benjamini	FDR
1	GOTERM_CC_DIRECT	GO:0005576~extracellular region	30	25	1.083e-07	PNLIPRP1, SPRR2G, HPN, PAPLN, STC1, UMOD, DEFA-RS10, DPP4, APELA, WIF1, TNFSF10, AGR2, CLCA1, SOSTDC1, TAC2, REG1, PTGDS, PGLYRP1, CAR6, HABP2, SPRR2D, AOC1, NAPSA, EDN1, MMP7, CXADR, SPINK8, COL7A1, DEFA-RS2, FOLR1	113	1887	21157	2.97663	1.79777e-05	1.79779e-05	1.73281e-05
2	GOTERM_BP_DIRECT	GO:0031424~keratinization	8	6.66667	3.53021e-07	SPRR2G, SPRR2H, KRT4, KRT17, KRT16, KRT78, KRT6B, SPRR2D	110	84	20199	17.4883	0.000339549	0.000339606	0.000339606
3	GOTERM_CC_DIRECT	GO:0005615~extracellular space	29	24.1667	7.86478e-07	PNLIPRP1, SERPINB10, MOXD1, SERPINB11, NTM, STC1, UMOD, DEFA-RS10, APELA, TNFSF10, AGR2, SOSTDC1, TAC2, REG1, PTGDS, PGLYRP1, TINAG, CAR6, HABP2, CMTM8, S100G, AOC1, NAPSA, EDN1, MMP7, CXADR, VNN1, COL7A1, DEFA-RS2	113	1953	21157	2.78017	0.000130547	6.52777e-05	6.29182e-05
4	GOTERM_CC_DIRECT	GO:0016323~basolateral plasma membrane	11	9.16667	5.17697e-06	S100G, SLC14A2, CXADR, KCNQ1, KCNJ16, SLC4A11, UMOD, SLC39A8, LIN7A, CDH16, FOLR1	113	305	21157	6.75256	0.000859011	0.000286459	0.000276105
5	GOTERM_CC_DIRECT	GO:0016324~apical plasma membrane	13	10.8333	8.81472e-06	SLC34A2, S100G, SLC14A2, HPN, SLC4A11, STC1, UMOD, DPP4, GNAT3, PODXL, KCNQ1, SLC39A8, FOLR1	113	478	21157	5.09203	0.00146218	0.000365811	0.000352589
6	GOTERM_CC_DIRECT	GO:0001533~cornified envelope	6	5	2.82573e-05	SPRR2G, SPRR2H, KRT17, KRT16, KRT78, SPRR2D	113	67	21157	16.7669	0.00467979	0.000938142	0.000904234
7	GOTERM_MF_DIRECT	GO:0030280~structural constituent of epidermis	5	4.16667	4.91755e-05	SPRR2G, KRT4, KRT78, KRT6B, SPRR2D	101	38	18724	24.3929	0.0137236	0.0138183	0.0138183
8	GOTERM_BP_DIRECT	GO:0007155~cell adhesion	13	10.8333	0.000136754	CXADR, NTM, BMX, DPP4, CDH6, CLDN3, PODXL, COL7A1, CDH16, TINAG, DSC1, FOLR1, DSC2	110	623	20199	3.83171	0.123279	0.0657788	0.0657788
9	GOTERM_CC_DIRECT	GO:0070161~anchoring junction	10	8.33333	0.000214621	DPP4, GJB2, SCIN, CLDN3, CXADR, BIN2, AVIL, LIN7A, DSC1, DSC2	113	386	21157	4.85052	0.0350037	0.00593786	0.00572324
10	GOTERM_MF_DIRECT	GO:0005509~calcium ion binding	13	10.8333	0.000498991	PNLIPRP1, S100G, AOC1, UMOD, CALML3, CDH6, PLSCR1, GJB2, PLSCR2, CDH16, DSC1, HABP2, DSC2	101	728	18724	3.31047	0.13086	0.0701083	0.0701083
11	GOTERM_BP_DIRECT	GO:0045109~intermediate filament organization	5	4.16667	0.000590363	KRT4, KRT17, KRT16, KRT78, KRT6B	110	71	20199	12.9315	0.433397	0.18931	0.18931
12	GOTERM_BP_DIRECT	GO:0001656~metanephros development	4	3.33333	0.00150569	IRX1, PAX8, WT1, IRX3	110	42	20199	17.4883	0.765328	0.362118	0.362118
13	GOTERM_CC_DIRECT	GO:0045121~membrane raft	7	5.83333	0.00158296	DPP4, PLSCR1, CXADR, PODXL, NPHS2, PLSCR2, KCNQ1	113	235	21157	5.57707	0.231242	0.0375386	0.0361818
14	GOTERM_BP_DIRECT	GO:0070294~renal sodium ion absorption	3	2.5	0.0021649	EDN1, KCNQ1, UMOD	110	13	20199	42.3755	0.87568	0.404825	0.404825
15	GOTERM_BP_DIRECT	GO:0030855~epithelial cell differentiation	5	4.16667	0.0025249	KRT4, KRT17, PAX8, KRT16, WT1	110	105	20199	8.74416	0.912141	0.404825	0.404825
16	GOTERM_CC_DIRECT	GO:0030141~secretory granule	6	5	0.00399385	SPRR2G, SLC17A9, CLCA1, DEFA-RS2, DEFA-RS10, SPRR2D	113	197	21157	5.70244	0.48537	0.0828724	0.079877
17	GOTERM_MF_DIRECT	GO:0030414~peptidase inhibitor activity	5	4.16667	0.0047938	SERPINB10, SERPINB11, SPINK8, COL7A1, PAPLN	101	127	18724	7.29867	0.740837	0.417498	0.417498
18	GOTERM_CC_DIRECT	GO:0045095~keratin filament	5	4.16667	0.00479984	KRT4, KRT17, KRT16, KRT78, KRT6B	113	128	21157	7.31368	0.550083	0.0885303	0.0853304
19	GOTERM_MF_DIRECT	GO:0004867~serine-type endopeptidase inhibitor activity	5	4.16667	0.00594303	SERPINB10, SERPINB11, SPINK8, COL7A1, PAPLN	101	135	18724	6.86615	0.812687	0.417498	0.417498
20	GOTERM_BP_DIRECT	GO:0098609~cell-cell adhesion	6	5	0.00622895	CDH6, VNN1, CXADR, CDH16, DSC1, DSC2	110	215	20199	5.12448	0.997548	0.743897	0.743897
21	GOTERM_BP_DIRECT	GO:0001666~response to hypoxia	6	5	0.00622895	NR4A2, DPP4, EDN1, CLDN3, MYB, REG1	110	215	20199	5.12448	0.997548	0.743897	0.743897
22	GOTERM_BP_DIRECT	GO:0048839~inner ear development	4	3.33333	0.00695954	GJB2, KCNQ1, LIN7A, LGR5	110	72	20199	10.2015	0.998792	0.743897	0.743897
23	GOTERM_CC_DIRECT	GO:0005911~cell-cell junction	6	5	0.00734535	CLDN3, CXADR, NPHS2, HPN, LIN7A, FGFR4	113	228	21157	4.92711	0.705898	0.121933	0.117526
24	GOTERM_MF_DIRECT	GO:0001228~transcriptional activator activity, RNA polymerase II transcription regulatory region sequence-specific binding	9	7.5	0.00914798	NR4A2, SPIB, PLSCR1, PAX8, PLSCR2, WT1, IRX3, MYB, ESR1	101	549	18724	3.03912	0.924409	0.444012	0.444012
25	GOTERM_MF_DIRECT	GO:0008270~zinc ion binding	11	9.16667	0.00948068	NR4A2, PLSCR1, AOC1, MMP7, PLSCR2, WT1, ABCC8, TNFSF10, PGLYRP1, CAR6, ESR1	101	789	18724	2.5846	0.931216	0.444012	0.444012
26	GOTERM_BP_DIRECT	GO:0030216~keratinocyte differentiation	4	3.33333	0.0102743	SPRR2G, SPRR2H, KRT16, SPRR2D	110	83	20199	8.84951	0.999952	0.911819	0.911819
27	GOTERM_BP_DIRECT	GO:0008217~regulation of blood pressure	4	3.33333	0.0106137	EDN1, APELA, KCNQ1, UMOD	110	84	20199	8.74416	0.999965	0.911819	0.911819
28	GOTERM_BP_DIRECT	GO:0002009~morphogenesis of an epithelium	3	2.5	0.011374	KRT17, KRT16, KRT6B	110	30	20199	18.3627	0.999983	0.911819	0.911819
29	GOTERM_BP_DIRECT	GO:0010628~positive regulation of gene expression	9	7.5	0.0153006	IRX1, PLSCR1, CLDN3, PLSCR2, WT1, HPN, AGR2, REG1, FGFR4	110	595	20199	2.77756	1	0.917147	0.917147
30	GOTERM_MF_DIRECT	GO:0032791~lead ion binding	2	1.66667	0.0159376	PLSCR1, PLSCR2	101	3	18724	123.591	0.989051	0.639783	0.639783
31	GOTERM_BP_DIRECT	GO:0072278~metanephric comma-shaped body morphogenesis	2	1.66667	0.0161025	PAX8, WT1	110	3	20199	122.418	1	0.917147	0.917147
32	GOTERM_BP_DIRECT	GO:0001975~response to amphetamine	3	2.5	0.0187757	NR4A2, EDN1, PPP1R1B	110	39	20199	14.1252	1	0.917147	0.917147
33	GOTERM_BP_DIRECT	GO:0032355~response to estradiol	4	3.33333	0.0187777	SPRR2G, GJB2, ESR1, SPRR2D	110	104	20199	7.06259	1	0.917147	0.917147
34	GOTERM_MF_DIRECT	GO:0005154~epidermal growth factor receptor binding	3	2.5	0.0193061	PLSCR1, PLSCR2, AGR2	101	40	18724	13.904	0.995823	0.660812	0.660812
35	GOTERM_CC_DIRECT	GO:0030054~cell junction	5	4.16667	0.0201038	CDH6, GJB2, CXADR, ESCO2, TSPAN1	113	195	21157	4.80077	0.965652	0.303384	0.292418
36	GOTERM_BP_DIRECT	GO:0006351~transcription, DNA-templated	4	3.33333	0.0207301	NR4A2, PAX8, PPP1R1B, SLC39A8	110	108	20199	6.80101	1	0.917147	0.917147
37	GOTERM_MF_DIRECT	GO:0001618~virus receptor activity	3	2.5	0.0211648	DPP4, PLSCR1, PLSCR2	101	42	18724	13.2419	0.997549	0.660812	0.660812
38	GOTERM_BP_DIRECT	GO:0072086~specification of loop of Henle identity	2	1.66667	0.0214127	IRX1, IRX3	110	4	20199	91.8136	1	0.917147	0.917147
39	GOTERM_BP_DIRECT	GO:0072284~metanephric S-shaped body morphogenesis	2	1.66667	0.0214127	PAX8, WT1	110	4	20199	91.8136	1	0.917147	0.917147
40	GOTERM_BP_DIRECT	GO:0072221~metanephric distal convoluted tubule development	2	1.66667	0.0214127	PAX8, UMOD	110	4	20199	91.8136	1	0.917147	0.917147
41	GOTERM_BP_DIRECT	GO:0033003~regulation of mast cell activation	2	1.66667	0.0214127	PLSCR1, PLSCR2	110	4	20199	91.8136	1	0.917147	0.917147
42	GOTERM_BP_DIRECT	GO:1900212~negative regulation of mesenchymal cell apoptotic process involved in metanephros development	2	1.66667	0.0214127	PAX8, WT1	110	4	20199	91.8136	1	0.917147	0.917147
43	GOTERM_BP_DIRECT	GO:1990573~potassium ion import across plasma membrane	3	2.5	0.0235565	ABCC8, KCNQ1, KCNJ16	110	44	20199	12.52	1	0.917147	0.917147
44	GOTERM_BP_DIRECT	GO:0010467~gene expression	6	5	0.0248816	NR4A2, EDN1, NPHS2, UMOD, REG1, PTGDS	110	305	20199	3.61234	1	0.917147	0.917147
45	GOTERM_BP_DIRECT	GO:0007507~heart development	6	5	0.0258132	EDN1, APELA, CXADR, WIF1, WT1, KCNQ1	110	308	20199	3.57715	1	0.917147	0.917147
46	GOTERM_BP_DIRECT	GO:0035094~response to nicotine	3	2.5	0.026639	EDN1, GNAT3, PPP1R1B	110	47	20199	11.7209	1	0.917147	0.917147
47	GOTERM_BP_DIRECT	GO:0060368~regulation of Fc receptor mediated stimulatory signaling pathway	2	1.66667	0.0266945	PLSCR1, PLSCR2	110	5	20199	73.4509	1	0.917147	0.917147
48	GOTERM_BP_DIRECT	GO:2000611~positive regulation of thyroid hormone generation	2	1.66667	0.0266945	PAX8, HPN	110	5	20199	73.4509	1	0.917147	0.917147
49	GOTERM_CC_DIRECT	GO:0044297~cell body	4	3.33333	0.0276393	GJB2, CXADR, PODXL, GNB3	113	123	21157	6.08878	0.990464	0.382343	0.368523
50	GOTERM_MF_DIRECT	GO:0004518~nuclease activity	4	3.33333	0.0300058	PLSCR1, ANKLE1, PLSCR2, DNA2	101	126	18724	5.88527	0.999809	0.843162	0.843162
51	GOTERM_BP_DIRECT	GO:0010466~negative regulation of peptidase activity	4	3.33333	0.0314716	SERPINB11, SPINK8, COL7A1, PAPLN	110	127	20199	5.78354	1	1	1
52	GOTERM_BP_DIRECT	GO:0071918~urea transmembrane transport	2	1.66667	0.0319481	SLC14A2, UMOD	110	6	20199	61.2091	1	1	1
53	GOTERM_BP_DIRECT	GO:0050829~defense response to Gram-negative bacterium	4	3.33333	0.036715	MMP7, UMOD, DEFA-RS2, DEFA-RS10	110	135	20199	5.44081	1	1	1
54	GOTERM_BP_DIRECT	GO:0071371~cellular response to gonadotropin stimulus	2	1.66667	0.0371735	PAX8, WT1	110	7	20199	52.4649	1	1	1
55	GOTERM_BP_DIRECT	GO:0003253~cardiac neural crest cell migration involved in outflow tract morphogenesis	2	1.66667	0.0371735	EDN1, FOLR1	110	7	20199	52.4649	1	1	1
56	GOTERM_CC_DIRECT	GO:0005764~lysosome	7	5.83333	0.037938	SULT1C2, NAPSA, SLC17A9, KCNQ1, SLC39A8, TINAG, TSPAN1	113	467	21157	2.80645	0.998372	0.484438	0.466929
57	GOTERM_BP_DIRECT	GO:0071320~cellular response to cAMP	3	2.5	0.0392116	WT1, KCNQ1, STC1	110	58	20199	9.49796	1	1	1
58	GOTERM_MF_DIRECT	GO:0045340~mercury ion binding	2	1.66667	0.0419434	PLSCR1, PLSCR2	101	8	18724	46.3465	0.999994	1	1
59	GOTERM_CC_DIRECT	GO:0005923~bicellular tight junction	4	3.33333	0.0432937	AOC1, CLDN3, CXADR, LIN7A	113	147	21157	5.0947	0.999355	0.511879	0.493377
60	GOTERM_BP_DIRECT	GO:0061844~antimicrobial humoral immune response mediated by antimicrobial peptide	4	3.33333	0.0453655	DEFA-RS2, REG1, PGLYRP1, DEFA-RS10	110	147	20199	4.99666	1	1	1
61	GOTERM_BP_DIRECT	GO:0008544~epidermis development	3	2.5	0.0455352	SPRR2G, SPRR2H, SPRR2D	110	63	20199	8.74416	1	1	1
62	GOTERM_CC_DIRECT	GO:0098552~side of membrane	4	3.33333	0.0462541	VNN1, NTM, UMOD, FOLR1	113	151	21157	4.95974	0.999615	0.511879	0.493377
63	GOTERM_BP_DIRECT	GO:0070782~phosphatidylserine exposure on apoptotic cell surface	2	1.66667	0.0475407	PLSCR1, PLSCR2	110	9	20199	40.8061	1	1	1
64	GOTERM_MF_DIRECT	GO:0046872~metal ion binding	28	23.3333	0.0491173	PNLIPRP1, MOXD1, DYRK3, CALML3, CDH6, SCIN, GNAT3, TNFSF10, CLCA1, CAR6, CADPS2, S100G, AOC1, ZFP599, MMP7, CYP4B1, ESCO2, BMX, ESR1, OVOL3, NR4A2, GJB2, PLSCR2, WT1, DNA2, RNF186, CDH16, DSC2	101	3703	18724	1.40179	0.999999	1	1
65	GOTERM_MF_DIRECT	GO:0005507~copper ion binding	3	2.5	0.0512317	MOXD1, AOC1, CUTAL	101	68	18724	8.1788	1	1	1
66	GOTERM_BP_DIRECT	GO:0017121~phospholipid scrambling	2	1.66667	0.0526828	PLSCR1, PLSCR2	110	10	20199	36.7255	1	1	1
67	GOTERM_BP_DIRECT	GO:0072015~glomerular visceral epithelial cell development	2	1.66667	0.0526828	PODXL, WT1	110	10	20199	36.7255	1	1	1
68	GOTERM_BP_DIRECT	GO:0030218~erythrocyte differentiation	3	2.5	0.0563651	DYRK3, KCNQ1, MYB	110	71	20199	7.7589	1	1	1
69	GOTERM_CC_DIRECT	GO:0036057~slit diaphragm	2	1.66667	0.0567273	PODXL, NPHS2	113	11	21157	34.0418	0.999938	0.588546	0.567273
70	GOTERM_MF_DIRECT	GO:0042609~CD4 receptor binding	2	1.66667	0.0572191	PLSCR1, PLSCR2	101	11	18724	33.7066	1	1	1
71	GOTERM_BP_DIRECT	GO:0030643~cellular phosphate ion homeostasis	2	1.66667	0.0577973	SLC34A2, UMOD	110	11	20199	33.3868	1	1	1
72	GOTERM_BP_DIRECT	GO:1905820~positive regulation of chromosome separation	2	1.66667	0.0577973	PLSCR1, PLSCR2	110	11	20199	33.3868	1	1	1
73	GOTERM_BP_DIRECT	GO:0050801~ion homeostasis	2	1.66667	0.0577973	SLC4A11, UMOD	110	11	20199	33.3868	1	1	1
74	GOTERM_BP_DIRECT	GO:0072112~glomerular visceral epithelial cell differentiation	2	1.66667	0.0628845	EDN1, WT1	110	12	20199	30.6045	1	1	1
75	GOTERM_BP_DIRECT	GO:0001823~mesonephros development	2	1.66667	0.0628845	PAX8, WT1	110	12	20199	30.6045	1	1	1
76	GOTERM_BP_DIRECT	GO:0061626~pharyngeal arch artery morphogenesis	2	1.66667	0.0628845	EDN1, FOLR1	110	12	20199	30.6045	1	1	1
77	GOTERM_BP_DIRECT	GO:0007156~homophilic cell adhesion via plasma membrane adhesion molecules	4	3.33333	0.0635841	CDH6, CDH16, DSC1, DSC2	110	169	20199	4.34621	1	1	1
78	GOTERM_BP_DIRECT	GO:0008542~visual learning	3	2.5	0.0650154	DCDC2A, ABCC8, PPP1R1B	110	77	20199	7.15431	1	1	1
79	GOTERM_BP_DIRECT	GO:0055064~chloride ion homeostasis	2	1.66667	0.0679445	KCNQ1, UMOD	110	13	20199	28.2503	1	1	1
80	GOTERM_BP_DIRECT	GO:0051014~actin filament severing	2	1.66667	0.0679445	SCIN, AVIL	110	13	20199	28.2503	1	1	1
81	GOTERM_BP_DIRECT	GO:0035456~response to interferon-beta	2	1.66667	0.0679445	PLSCR1, PLSCR2	110	13	20199	28.2503	1	1	1
82	GOTERM_BP_DIRECT	GO:0030198~extracellular matrix organization	4	3.33333	0.0709305	MMP7, COL7A1, PAPLN, SLC39A8	110	177	20199	4.14977	1	1	1
83	GOTERM_MF_DIRECT	GO:1990837~sequence-specific double-stranded DNA binding	7	5.83333	0.0722232	NR4A2, IRX1, SPIB, EMX2, PAX8, IRX3, ESR1	101	546	18724	2.37675	1	1	1
84	GOTERM_MF_DIRECT	GO:0000978~RNA polymerase II core promoter proximal region sequence-specific DNA binding	11	9.16667	0.0761313	NR4A2, IRX1, SPIB, EMX2, ZFP599, PAX8, WT1, IRX3, MYB, ESR1, OVOL3	101	1121	18724	1.81913	1	1	1
85	GOTERM_BP_DIRECT	GO:0032496~response to lipopolysaccharide	4	3.33333	0.0766805	GJB2, EDN1, ABCC8, UMOD	110	183	20199	4.01371	1	1	1
86	GOTERM_CC_DIRECT	GO:0030175~filopodium	3	2.5	0.0808366	CXADR, PODXL, IQGAP2	113	89	21157	6.31113	0.999999	0.788936	0.76042
87	GOTERM_BP_DIRECT	GO:0030644~cellular chloride ion homeostasis	2	1.66667	0.0829625	KCNQ1, UMOD	110	16	20199	22.9534	1	1	1
88	GOTERM_BP_DIRECT	GO:0007064~mitotic sister chromatid cohesion	2	1.66667	0.0829625	PTTG1, ESCO2	110	16	20199	22.9534	1	1	1
89	GOTERM_BP_DIRECT	GO:0008154~actin polymerization or depolymerization	2	1.66667	0.0829625	SCIN, AVIL	110	16	20199	22.9534	1	1	1
90	GOTERM_CC_DIRECT	GO:0005902~microvillus	3	2.5	0.0855472	PODXL, CLCA1, IQGAP2	113	92	21157	6.10533	1	0.788936	0.76042
91	GOTERM_MF_DIRECT	GO:0071933~Arp2/3 complex binding	2	1.66667	0.0870507	AVIL, IQGAP2	101	17	18724	21.8101	1	1	1
92	GOTERM_BP_DIRECT	GO:0055062~phosphate ion homeostasis	2	1.66667	0.0879151	UMOD, FGFR4	110	17	20199	21.6032	1	1	1
93	GOTERM_CC_DIRECT	GO:0016328~lateral plasma membrane	3	2.5	0.090339	GJB2, CLDN3, KCNQ1	113	95	21157	5.91253	1	0.789278	0.76075
94	GOTERM_BP_DIRECT	GO:0034599~cellular response to oxidative stress	3	2.5	0.0916465	NR4A2, GJB2, SLC4A11	110	94	20199	5.86044	1	1	1
95	GOTERM_BP_DIRECT	GO:0003094~glomerular filtration	2	1.66667	0.0928411	EDN1, UMOD	110	18	20199	20.403	1	1	1
96	GOTERM_BP_DIRECT	GO:0015701~bicarbonate transport	2	1.66667	0.0928411	SLC4A11, SLC39A8	110	18	20199	20.403	1	1	1
97	GOTERM_MF_DIRECT	GO:0005546~phosphatidylinositol-4,5-bisphosphate binding	3	2.5	0.094935	SCIN, KCNQ1, AVIL	101	97	18724	5.73359	1	1	1
98	GOTERM_CC_DIRECT	GO:0030027~lamellipodium	4	3.33333	0.0963005	DPP4, PODXL, AVIL, IQGAP2	113	206	21157	3.63554	1	0.796225	0.767446
99	GOTERM_BP_DIRECT	GO:0032868~response to insulin	3	2.5	0.0966318	ABCC8, KCNQ1, TNFSF10	110	97	20199	5.67919	1	1	1
100	GOTERM_MF_DIRECT	GO:0017128~phospholipid scramblase activity	2	1.66667	0.0967854	PLSCR1, PLSCR2	101	19	18724	19.5143	1	1	1
101	GOTERM_MF_DIRECT	GO:0042834~peptidoglycan binding	2	1.66667	0.0967854	REG1, PGLYRP1	101	19	18724	19.5143	1	1	1
102	GOTERM_BP_DIRECT	GO:0055085~transmembrane transport	6	5	0.0973204	GJB2, SLC17A9, ABCC8, KCNQ1, SLC4A11, SLC39A8	110	451	20199	2.44293	1	1	1
