# Supplementary material for: PPARG contributes to urothelial integrity in the murine ureter by activating the expression of Shh and superficial cell-specific genes
Source: Development. 2025 Apr 17;152(8):dev204324. doi: 10.1242/dev.204324 (PMC12045629; doi:10.1242/dev.204324)
Supplement: Table S23. — Functional annotations of genes with decreased expression in microarrays of P0 Pparg-cKO ureters cultured for 8 days that show responsiveness to purmorphamine treatment. [file develop-152-204324-TableS23.xlsx]

## Sheet: Table S23
	Table S23. Functional annotations of genes with decreased expression in microarrays of P0 Pparg-cKO ureters cultured for 8 days that show responsiveness to purmorphamine treatment.
Rank	Category	Term	Count	%	PValue	Genes	List Total	Pop Hits	Pop Total	Fold Enrichment	Bonferroni	Benjamini	FDR
1	GOTERM_CC_DIRECT	GO:0016020~membrane	51	62.963	5.1381e-06	PTPRR, STEAP4, PSCA, UPK2, HHIP, HRCT1, FRY, SCAMP5, SHH, UCHL1, UPK1B, UPK1A, VSIG2, SPTLC3, PLCE1, SH3GL2, TMPRSS11A, TRPC3, PAQR5, UPK3B, SYTL2, RNF144B, BACE2, SLC9A4, LY6D, ADTRP, CASQ1, PLA2R1, CDS1, ADAM22, ADAM28, SYNGR1, EXTL1, ERMP1, GPA33, ADAM23, HSD17B2, SPTSSB, SDR42E1, HOMER2, SRD5A1, PTCH1, SYT16, NBEAL1, CYBRD1, BRAF, RAB27B, FMO5, FA2H, MC5R, DEGS2	75	8779	21157	1.63877	0.000590708	0.000590881	0.000570329
2	GOTERM_BP_DIRECT	GO:0006629~lipid metabolic process	12	14.8148	3.93907e-05	GSTM4, CDS1, FA2H, SPTLC3, SRD5A1, HSD17B2, CIDEA, PLCE1, SPTSSB, ADTRP, DEGS2, FMO5	70	741	20199	4.67299	0.0284228	0.028834	0.0287946
3	GOTERM_CC_DIRECT	GO:0120001~apical plasma membrane urothelial plaque	3	3.7037	7.20851e-05	UPK1B, UPK1A, UPK2	75	4	21157	211.57	0.00825582	0.00414489	0.00400072
4	GOTERM_BP_DIRECT	GO:0046513~ceramide biosynthetic process	4	4.93827	0.000230876	FA2H, SPTLC3, SPTSSB, DEGS2	70	35	20199	32.978	0.155509	0.0845008	0.0843853
5	GOTERM_BP_DIRECT	GO:0006508~proteolysis	10	12.3457	0.000378682	TMPRSS11A, BACE2, ADAM28, SHH, ADAMDEC1, UCHL1, ERMP1, CPB1, ADAM23, ADAM22	70	656	20199	4.39874	0.242133	0.0923984	0.0922722
6	GOTERM_CC_DIRECT	GO:0005783~endoplasmic reticulum	16	19.7531	0.000551706	CDS1, SRD5A1, THBS1, FMO5, BACE2, FA2H, SHH, UCHL1, UPK1A, ERMP1, EXTL1, SPTLC3, HSD17B2, SPTSSB, DEGS2, CASQ1	75	1663	21157	2.71407	0.0614918	0.0211487	0.0204131
7	GOTERM_MF_DIRECT	GO:0016491~oxidoreductase activity	9	11.1111	0.000806935	SDR42E1, FA2H, STEAP4, SRD5A1, GLDC, HSD17B2, CYBRD1, DEGS2, FMO5	63	603	18724	4.43592	0.14081	0.151704	0.151704
8	GOTERM_CC_DIRECT	GO:0005789~endoplasmic reticulum membrane	12	14.8148	0.00101938	CDS1, FA2H, SHH, UCHL1, ERMP1, EXTL1, SPTLC3, SRD5A1, HSD17B2, SPTSSB, DEGS2, FMO5	75	1051	21157	3.22086	0.110671	0.0293071	0.0282877
9	GOTERM_MF_DIRECT	GO:0008237~metallopeptidase activity	5	6.17284	0.00208541	ADAM28, ADAMDEC1, ERMP1, ADAM23, ADAM22	63	163	18724	9.11676	0.324611	0.196029	0.196029
10	GOTERM_BP_DIRECT	GO:0008209~androgen metabolic process	3	3.7037	0.00209991	SHH, SRD5A1, HSD17B2	70	20	20199	43.2836	0.785351	0.384284	0.383759
11	GOTERM_CC_DIRECT	GO:0005576~extracellular region	15	18.5185	0.00533148	TMPRSS11A, ADAMDEC1, PTCH1, HHIP, THBS1, GLB1L2, IGSF10, SHH, RBP4, TTR, IBSP, BGLAP3, ADAM23, NDP, PLA2R1	75	1887	21157	2.2424	0.45923	0.110682	0.106833
12	GOTERM_BP_DIRECT	GO:0030855~epithelial cell differentiation	4	4.93827	0.00557717	UPK1B, UPK1A, UPK2, KRT20	70	105	20199	10.9927	0.983326	0.816498	0.815383
13	GOTERM_CC_DIRECT	GO:0016324~apical plasma membrane	7	8.64198	0.00654054	CYP4F15, UPK1B, SLC9A4, UPK1A, UPK2, CYBRD1, RAB27B	75	478	21157	4.13107	0.529817	0.110682	0.106833
14	GOTERM_CC_DIRECT	GO:0009986~cell surface	9	11.1111	0.00673719	ADAM28, SHH, UPK1A, HHIP, LY6D, NDP, ADTRP, PLA2R1, THBS1	75	800	21157	3.17355	0.5404	0.110682	0.106833
15	GOTERM_MF_DIRECT	GO:0008233~peptidase activity	7	8.64198	0.00742691	TMPRSS11A, BACE2, ADAM28, SHH, ADAMDEC1, UCHL1, ERMP1	63	521	18724	3.99318	0.753765	0.354637	0.354637
16	GOTERM_MF_DIRECT	GO:0004222~metalloendopeptidase activity	4	4.93827	0.00754546	ADAM28, ADAMDEC1, ADAM23, ADAM22	63	121	18724	9.825	0.759233	0.354637	0.354637
17	GOTERM_BP_DIRECT	GO:0006665~sphingolipid metabolic process	3	3.7037	0.0103567	FA2H, SPTLC3, SPTSSB	70	45	20199	19.2371	0.99951	1	1
18	GOTERM_CC_DIRECT	GO:0005886~plasma membrane	32	39.5062	0.0131349	PTPRR, STEAP4, PSCA, GLDC, UPK2, HHIP, ADAM22, SCAMP5, SHH, UCHL1, ADAM28, UPK1A, GPA33, VSIG2, ADAM23, PLCE1, TMPRSS11A, TRPC3, PAQR5, HOMER2, PTCH1, CYBRD1, BRAF, UPK3B, SYTL2, BACE2, SLC9A4, MC5R, LY6D, LANCL3, ADTRP, PLA2R1	75	6175	21157	1.46186	0.781401	0.179892	0.173635
19	GOTERM_MF_DIRECT	GO:0097108~hedgehog family protein binding	2	2.46914	0.0131804	PTCH1, HHIP	63	4	18724	148.603	0.917454	0.495585	0.495585
20	GOTERM_BP_DIRECT	GO:0043369~CD4-positive or CD8-positive, alpha-beta T cell lineage commitment	2	2.46914	0.0135952	SHH, BRAF	70	4	20199	144.279	0.999955	1	1
21	GOTERM_CC_DIRECT	GO:0030672~synaptic vesicle membrane	4	4.93827	0.0140785	SCAMP5, SYNGR1, RAB27B, SH3GL2	75	144	21157	7.83593	0.804174	0.179892	0.173635
22	GOTERM_BP_DIRECT	GO:0009953~dorsal/ventral pattern formation	3	3.7037	0.0146781	SHH, PTCH1, HHIP	70	54	20199	16.031	0.99998	1	1
23	GOTERM_BP_DIRECT	GO:0006749~glutathione metabolic process	3	3.7037	0.0151987	GSTM4, GSTM3, NDP	70	55	20199	15.7395	0.999986	1	1
24	GOTERM_BP_DIRECT	GO:0042593~glucose homeostasis	4	4.93827	0.0186256	BACE2, RBP4, PTCH1, PDK4	70	164	20199	7.03798	0.999999	1	1
25	GOTERM_MF_DIRECT	GO:0004758~serine C-palmitoyltransferase activity	2	2.46914	0.0197064	SPTLC3, SPTSSB	63	6	18724	99.0688	0.976289	0.617468	0.617468
26	GOTERM_CC_DIRECT	GO:0017059~serine C-palmitoyltransferase complex	2	2.46914	0.0208057	SPTLC3, SPTSSB	75	6	21157	94.0311	0.910892	0.239266	0.230944
27	GOTERM_BP_DIRECT	GO:0032526~response to retinoic acid	3	3.7037	0.0214329	RBP4, PTCH1, HSD17B2	70	66	20199	13.1162	1	1	1
28	GOTERM_BP_DIRECT	GO:0006694~steroid biosynthetic process	3	3.7037	0.0239214	SDR42E1, SRD5A1, HSD17B2	70	70	20199	12.3667	1	1	1
29	GOTERM_MF_DIRECT	GO:0005113~patched binding	2	2.46914	0.0261899	SHH, PTCH1	63	8	18724	74.3016	0.99319	0.703387	0.703387
30	GOTERM_BP_DIRECT	GO:0006702~androgen biosynthetic process	2	2.46914	0.0270082	SRD5A1, HSD17B2	70	8	20199	72.1393	1	1	1
31	GOTERM_BP_DIRECT	GO:0071363~cellular response to growth factor stimulus	3	3.7037	0.0292327	IBSP, SRD5A1, THBS1	70	78	20199	11.0984	1	1	1
32	GOTERM_BP_DIRECT	GO:0006544~glycine metabolic process	2	2.46914	0.0303333	GLDC, NDP	70	9	20199	64.1238	1	1	1
33	GOTERM_BP_DIRECT	GO:0072205~metanephric collecting duct development	2	2.46914	0.0303333	SHH, PTCH1	70	9	20199	64.1238	1	1	1
34	GOTERM_BP_DIRECT	GO:0071466~cellular response to xenobiotic stimulus	3	3.7037	0.034228	GSTM3, UCHL1, BRAF	70	85	20199	10.1844	1	1	1
35	GOTERM_BP_DIRECT	GO:0009267~cellular response to starvation	3	3.7037	0.0349671	SRD5A1, PDK4, KRT20	70	86	20199	10.0659	1	1	1
36	GOTERM_MF_DIRECT	GO:0016787~hydrolase activity	11	13.5802	0.0407198	TMPRSS11A, BACE2, ADAM28, ADAMDEC1, PTPRR, UCHL1, ERMP1, PLCE1, RAB27B, ADTRP, GLB1L2	63	1631	18724	2.00446	0.999597	0.956916	0.956916
37	GOTERM_BP_DIRECT	GO:0046512~sphingosine biosynthetic process	2	2.46914	0.0467914	SPTLC3, SPTSSB	70	14	20199	41.2224	1	1	1
38	GOTERM_CC_DIRECT	GO:0042470~melanosome	3	3.7037	0.0470951	SYNGR1, RAB27B, SYTL2	75	99	21157	8.54828	0.996103	0.492357	0.475232
39	GOTERM_BP_DIRECT	GO:0061053~somite development	2	2.46914	0.0500498	SHH, PTCH1	70	15	20199	38.4743	1	1	1
40	GOTERM_BP_DIRECT	GO:0071679~commissural neuron axon guidance	2	2.46914	0.0500498	SHH, PTCH1	70	15	20199	38.4743	1	1	1
41	GOTERM_BP_DIRECT	GO:0030850~prostate gland development	2	2.46914	0.0532972	SHH, PTCH1	70	16	20199	36.0696	1	1	1
42	GOTERM_BP_DIRECT	GO:0021794~thalamus development	2	2.46914	0.0532972	SHH, SRD5A1	70	16	20199	36.0696	1	1	1
43	GOTERM_BP_DIRECT	GO:0046632~alpha-beta T cell differentiation	2	2.46914	0.0565338	SHH, BRAF	70	17	20199	33.9479	1	1	1
44	GOTERM_BP_DIRECT	GO:0001841~neural tube formation	2	2.46914	0.0565338	SHH, PTCH1	70	17	20199	33.9479	1	1	1
45	GOTERM_BP_DIRECT	GO:2001256~regulation of store-operated calcium entry	2	2.46914	0.0565338	HOMER2, CASQ1	70	17	20199	33.9479	1	1	1
46	GOTERM_MF_DIRECT	GO:0004303~estradiol 17-beta-dehydrogenase activity	2	2.46914	0.0579799	HSD17B2, HSD17B14	63	18	18724	33.0229	0.999987	1	1
47	GOTERM_BP_DIRECT	GO:0006887~exocytosis	3	3.7037	0.0598078	SCAMP5, RAB27B, SYTL2	70	116	20199	7.46268	1	1	1
48	GOTERM_MF_DIRECT	GO:0043295~glutathione binding	2	2.46914	0.0642143	GSTM4, GSTM3	63	20	18724	29.7206	0.999996	1	1
49	GOTERM_BP_DIRECT	GO:0016311~dephosphorylation	3	3.7037	0.0644021	PTPRR, BGLAP3, DUSP16	70	121	20199	7.15431	1	1	1
50	GOTERM_BP_DIRECT	GO:0030539~male genitalia development	2	2.46914	0.066178	SHH, SRD5A1	70	20	20199	28.8557	1	1	1
51	GOTERM_BP_DIRECT	GO:0021904~dorsal/ventral neural tube patterning	2	2.46914	0.066178	SHH, PTCH1	70	20	20199	28.8557	1	1	1
52	GOTERM_BP_DIRECT	GO:0048745~smooth muscle tissue development	2	2.46914	0.0693711	SHH, PTCH1	70	21	20199	27.4816	1	1	1
53	GOTERM_CC_DIRECT	GO:0042589~zymogen granule membrane	2	2.46914	0.0709702	SLC9A4, RAB27B	75	21	21157	26.866	0.999789	0.627813	0.605976
54	GOTERM_CC_DIRECT	GO:0033162~melanosome membrane	2	2.46914	0.0709702	BACE2, SYTL2	75	21	21157	26.866	0.999789	0.627813	0.605976
55	GOTERM_BP_DIRECT	GO:0035634~response to stilbenoid	2	2.46914	0.0725535	CIDEA, LY6D	70	22	20199	26.2325	1	1	1
56	GOTERM_MF_DIRECT	GO:0042562~hormone binding	2	2.46914	0.0734898	TTR, MC5R	63	23	18724	25.844	0.999999	1	1
57	GOTERM_MF_DIRECT	GO:0044877~macromolecular complex binding	6	7.40741	0.0775334	SCAMP5, RBP4, TTR, HOMER2, PTCH1, BRAF	63	689	18724	2.58815	1	1	1
58	GOTERM_BP_DIRECT	GO:0060441~epithelial tube branching involved in lung morphogenesis	2	2.46914	0.0820363	SHH, HHIP	70	25	20199	23.0846	1	1	1
59	GOTERM_CC_DIRECT	GO:0043231~intracellular membrane-bounded organelle	8	9.87654	0.0843046	CYP4F15, FA2H, SRD5A1, PTCH1, HSD17B2, TDRP, BRAF, FMO5	75	1084	21157	2.08187	0.99996	0.692502	0.668415
60	GOTERM_BP_DIRECT	GO:0006885~regulation of pH	2	2.46914	0.0914235	SLC9A4, PDK4	70	28	20199	20.6112	1	1	1
61	GOTERM_BP_DIRECT	GO:0021522~spinal cord motor neuron differentiation	2	2.46914	0.0976291	SHH, PTCH1	70	30	20199	19.2371	1	1	1
62	GOTERM_CC_DIRECT	GO:0070382~exocytic vesicle	2	2.46914	0.0998429	RAB27B, SYTL2	75	30	21157	18.8062	0.999994	0.765462	0.738837
