# Supplementary material for: PPARG contributes to urothelial integrity in the murine ureter by activating the expression of Shh and superficial cell-specific genes
Source: Development. 2025 Apr 17;152(8):dev204324. doi: 10.1242/dev.204324 (PMC12045629; doi:10.1242/dev.204324)
Supplement: Table S24. — RT-qPCR analysis of gene expression. [file develop-152-204324-TableS24.xlsx]

## Sheet: Table S24
Table S24. RT-qPCR analysis of gene expression.
(A) Hhip gene expression
		DMSO										Purmorphamin										Test
		biological replicates					normalized biological replicates					biological replicates					normalized biological replicates					Tukey's multiple comparisons test (Adjusted P Value)
gene	genotype	#1	#2	#3	mean	standard deviation	#1	#2	#3	mean	standard deviation	#1	#2	#3	mean	standard deviation	#1	#2	#3	mean	standard deviation	control.DMSO vs. control.purm.	control.DMSO vs. Pparg-cKO.DMSO	control.DMSO vs. Pparg-cKO.purm.	control.purm. vs. Pparg-cKO.DMSO	control.purm. vs. Pparg-cKO.purm.	Pparg-cKO.DMSO vs. Pparg-cKO.purm.
Hhip	Control	1	1.771	0.482	1.08433	0.648625	0.922226	1.63326	0.444513	1	0.598179	8.168	5.159	4.993	6.10667	1.7871	7.53274	4.75776	4.60467	5.63172	1.64811
	Pparg-cKO	0.407	0.281	0.288	0.325333	0.070812	0.375346	0.259145	0.265601	0.300031	0.0653046	11.333	4.36	11.516	9.06967	4.07972	10.4516	4.0209	10.6204	8.36428	3.76242	0.097	0.9747	0.0106	0.0541	0.424	0.0062
(B) Krt gene expression
		DMSO										Purmorphamin										Test
		biological replicates					normalized biological replicates					biological replicates					normalized biological replicates					Tukey's multiple comparisons test (Adjusted P Value)
gene	genotype	#1	#2	#3	mean	standard deviation	#1	#2	#3	mean	standard deviation	#1	#2	#3	mean	standard deviation	#1	#2	#3	mean	standard deviation	control.DMSO vs. control.purm.	control.DMSO vs. Pparg-cKO.DMSO	control.DMSO vs. Pparg-cKO.purm.	control.purm. vs. Pparg-cKO.DMSO	control.purm. vs. Pparg-cKO.purm.	Pparg-cKO.DMSO vs. Pparg-cKO.purm.
Krt14	Control	1	0.465	0.762	0.742333	0.268042	1.3471	0.626403	1.02649	1	0.36108	0.217	0.377	0.209	0.267667	0.0947699	0.292322	0.507858	0.281545	0.360575	0.127665
	Pparg-cKO	1.101	1.431	1.642	1.39133	0.272673	1.48316	1.92771	2.21194	1.87427	0.367318	0.562	0.893	0.616	0.690333	0.177579	0.757072	1.20296	0.829816	0.929951	0.239217	0.1029	0.0257	0.9904	0.001	0.1552	0.0172
Krt15	Control	1	0.727	1.333	1.02	0.303495	0.980392	0.712745	1.30686	1	0.297544	0.581	0.293	1.481	0.785	0.619716	0.569608	0.287255	1.45196	0.769608	0.607565
	Pparg-cKO	1.222	1.357	1.291	1.29	0.0675056	1.19804	1.33039	1.26569	1.26471	0.0661819	0.486	0.633	0.645	0.588	0.0885381	0.476471	0.620588	0.632353	0.576471	0.0868021	0.842	0.782	0.4729	0.3524	0.8979	0.1421
Krt16	Control	1	0.806	0.411	0.739	0.300162	1.35318	1.09066	0.556157	1	0.406173	0.336	1.401	3.63	1.789	1.68093	0.454668	1.89581	4.91204	2.42084	2.2746
	Pparg-cKO	0.171	0.887	0.155	0.404333	0.418078	0.231394	1.20027	0.209743	0.547136	0.565735	5.477	4.363	2.145	3.995	1.69621	7.41137	5.90392	2.90257	5.40595	2.29528	0.7254	0.986	0.0458	0.5392	0.1995	0.0287
Krt17	Control	1	1.054	1.479	1.17767	0.262355	0.849137	0.89499	1.25587	1	0.222776	2.078	1.44	1.559	1.69233	0.339256	1.76451	1.22276	1.3238	1.43702	0.288074
	Pparg-cKO	0.222	0.456	0.953	0.543667	0.373302	0.188508	0.387206	0.809227	0.461647	0.316984	1.177	2.66	1.84	1.89233	0.742884	0.999434	2.2587	1.56241	1.60685	0.63081	0.5614	0.4014	0.311	0.0658	0.951	0.0316
Krt6b	Control	nd	nd	nd	nd	nd	nd	nd	nd	nd	nd	nd	nd	nd	nd	nd	nd	nd	nd	nd	nd
	Pparg-cKO	nd	nd	nd	nd	nd	nd	nd	nd	nd	nd	nd	nd	nd	nd	nd	nd	nd	nd	nd	nd	na	na	na	na	na	na
(C) S cell gene expression
		DMSO										Purmorphamin										Test
		biological replicates					normalized biological replicates					biological replicates					normalized biological replicates					Tukey's multiple comparisons test (Adjusted P Value)
gene	genotype	#1	#2	#3	mean	standard deviation	#1	#2	#3	mean	standard deviation	#1	#2	#3	mean	standard deviation	#1	#2	#3	mean	standard deviation	control.DMSO vs. control.purm.	control.DMSO vs. Pparg-cKO.DMSO	control.DMSO vs. Pparg-cKO.purm.	control.purm. vs. Pparg-cKO.DMSO	control.purm. vs. Pparg-cKO.purm.	Pparg-cKO.DMSO vs. Pparg-cKO.purm.
Krt20	Control	1	0.835	0.537	0.790667	0.234662	1.26476	1.05607	0.679174	1	0.29679	2.078	3.361	2.031	2.49	0.754674	4.25084	2.56872	8.04637	4.95531	2.80596
	Pparg-cKO	0	0	0	0	0	0	0	0	0	0	1.177	0.286	0.438	0.633667	0.476639	0.36172	0.553963	0.292159	0.402614	0.135608	0.0364	0.8215	0.9524	0.0112	0.0179	0.0158 #	# separate evaluation of the P0 control with DMSO and 2 µM purmorphamine was performed by two-tailed Student's t-test after log-normal transformation of primary data to meet the prerequisite of equal variances by F test.
Hsd17b2	Control	1	1.214	0.67	0.961333	0.274054	1.04022	1.26283	0.696949	1	0.285076	4.083	3.439	4.902	4.14133	0.733242	4.24723	3.57732	5.09917	4.30791	0.762735
	Pparg-cKO	0.387	0.225	0.101	0.237667	0.14342	0.402566	0.23405	0.105062	0.247226	0.149189	1.566	2.697	1.422	1.895	0.698274	1.62899	2.80548	1.4792	1.97122	0.72636	0.0004	0.3948	0.2139	<0.0001	0.0036	0.0208
Upk1a	Control	1	1.421	0.836	1.08567	0.301762	0.921093	1.30887	0.770034	1	0.277951	4.348	4.549	5.063	4.65333	0.368742	4.00491	4.19005	4.66349	4.28615	0.339645
	Pparg-cKO	0.581	0.357	0.164	0.367333	0.208692	0.535155	0.32883	0.151059	0.338348	0.192225	2.227	2.629	2.233	2.363	0.230382	2.05127	2.42155	2.0568	2.17654	0.212204	0.0004	<0.0001	0.0583	0.0026	<0.0001	<0.0001
Upk1b	Control	1	1.391	0.68	1.02367	0.35609	0.97688	1.35884	0.664279	1	0.347858	3.64	2.577	3.255	3.15733	0.538188	3.55585	2.51742	3.17975	3.08434	0.525745
	Pparg-cKO	0.432	0.422	0.254	0.369333	0.100007	0.422012	0.412244	0.248128	0.360795	0.0976946	1.665	1.813	1.353	1.61033	0.234822	1.62651	1.77108	1.32172	1.5731	0.229393	0.0003	0.1748	0.2408	<0.0001	0.0027	0.0101
Upk2	Control	1	0.83	0.945	0.925	0.0867468	1.08108	0.897297	1.02162	1	0.0937803	2.198	1.601	2.379	2.05933	0.407115	2.37622	1.73081	2.57189	2.22631	0.440124
	Pparg-cKO	0.632	0.466	0.543	0.547	0.0830723	0.683243	0.503784	0.587027	0.591351	0.0898078	1.263	1.581	1.145	1.32967	0.225516	1.36541	1.70919	1.23784	1.43748	0.243801	0.0019	0.2902	0.2435	0.0003	0.0244	0.0169
Upk3a	Control	1	0.82	0.674	0.831333	0.163295	1.20289	0.986367	0.810746	1	0.196426	1.821	2.729	2.532	2.36067	0.477632	2.19046	3.28268	3.04571	2.83962	0.574537
	Pparg-cKO	1.131	0.438	0.507	0.692	0.381747	1.36047	0.526864	0.609864	0.832398	0.459199	1.101	1.281	1.222	1.20133	0.0917624	1.32438	1.5409	1.46993	1.44507	0.11038	0.0017	0.9484	0.5236	0.001	0.0093	0.2812
Upk3b	Control	1	1.152	0.905	1.019	0.124591	0.981354	1.13052	0.888126	1	0.122268	3.127	2.286	2.841	2.75133	0.42761	3.06869	2.24338	2.78803	2.70003	0.419637
	Pparg-cKO	0.443	0.295	0.083	0.273667	0.180946	0.43474	0.2895	0.0814524	0.268564	0.177572	1.372	1.535	1.501	1.46933	0.0859903	1.34642	1.50638	1.47301	1.44194	0.084387	0.0001	0.0237	0.1873	<0.0001	0.0009	0.0015
Grhl3	Control	1	0.989	0.763	0.917333	0.13377	1.09012	1.07812	0.831759	1	0.145825	1.838	1.499	1.983	1.77333	0.248396	2.00363	1.63408	2.1617	1.93314	0.27078
	Pparg-cKO	0.57	0.528	0.676	0.591333	0.0762714	0.621366	0.575581	0.736919	0.644622	0.0831447	1.174	1.354	1.13	1.21933	0.118682	1.2798	1.47602	1.23183	1.32922	0.129377	0.0007	0.1286	0.1665	<0.0001	0.0112	0.0054
