# Supplementary material for: PPARG contributes to urothelial integrity in the murine ureter by activating the expression of Shh and superficial cell-specific genes
Source: Development. 2025 Apr 17;152(8):dev204324. doi: 10.1242/dev.204324 (PMC12045629; doi:10.1242/dev.204324)
Supplement: Table S25. — List of primers used in this study. [file develop-152-204324-TableS25.xlsx]

## Sheet: Table S25
Table S25. List of primers used in the study.
(A) Primers used for genotyping of the Pparg flox allele (Pparg tm2Rev).
Gene	Type of primer	Sequence of primer
PParg	genotyping fw	AGTCCAGCCACAGATCAAGCC
PParg	genotyping rev	AGGCATACACCACCACACCTTCC
(B) Primers used for synthesis of DNA-templates for in vitro transcription of antisense RNA probes
T7-promoter sequence (TAATACGACTCACTATAGGG) was added to the 5' end of the reverse primer.
Gene	Forward primer	Reverse primer	Length of the template	Source
Adssl1	ACCGGGCTCACCTTGTGTTCG	TGGACTTCCCAACGCCGACC	954bp	cDNA
Aqp3	CGCTGGTGTCTTCGTGTACC	TTGGAGGATTAAAGAAAGGAAACCC	865bp	genomic DNA
Cck	TCCCGCCTGCCCTCAACTTAGC	ACACTGCCTTCCGACCACACAGC	609bp	cDNA
Dock8	GCCGGTCATCTTTGGCAAGTCC	TGCAGTTGAACCTGGCGCATC	1057bp	cDNA
Elf5	AACTGAACACGCTGACGGTT	GTCTTCATCCCAAGGGGGAG	584bp	genomic DNA
Fa2h	ATTCCAGAGGAAGCCCACCCG	AGAAAGGGCCATCTGACCAGC	1061bp	genomic DNA
Fam25c	ACCTGTCACTGTCTGCTGCC	TTCAGGAAGGGCCAGCCATG	328bp	cDNA
Foxa1	CCAGAAAGTCGCAAGGACC	AGTGAAAGGGAGAAAGGGG	871bp	genomic DNA
Grhl3	CATCCAACACTACAGCAACC	GAAGTGTGCATGGGTAGG	860bp	genomic DNA
Klf5	AGCTCCCTCCAGTTCCGATAATTTC	ACGTCGCTTCTCCAGATCCGG	818bp	genomic DNA
Ly6d	TGCACCTCCGACTACAGCCAG	GTGGAAGCATGTCTGTCCC	422bp	genomic DNA
Ly6k	AGACTCTGAGCTCTCCGTCCTC	ACCCACAAGGCATGATCCAGG	716bp	cDNA
Pparg3'-UTR	AGTTCAAACATATCACCCCCC	AAGGAACACGTTGTCAGCG	681 bp	cDNA
Pparg exon2/3	CTTCGGAATCAGCTCTGTGG	ACAGACTCGGCACTCAATGG	301 bp	cDNA
Psca	GGGCCATTGGACTCGTGACAG	ACCAGGCATCATCTCCTGGGAC	612bp	genomic DNA
Rnf144b	AGGCCTGCCTGGTTCTAAGTGG	TGGTGGGCTTTGTCACAGCC	577bp	genomic DNA
Sdr42e1	ACACATTCCCATCCACCCGCC	TAGCGTCACGGGCACAGCTTC	1000bp	genomic DNA
Slc47a1	TTCCGAGCCCTGACACCACG	CGCCCAGTGCATTTCCCAC	1004bp	cDNA
Sptssb	AGCCATGGATTTCAAGCGCG	TGCAAGGCTTGGTCTTTGGC	1304bp	cDNA
(C) Primers used for RTq-PCR analysis of gene expression
Gene	Forward primer	Reverse primer
Grhl3	5'-AGACTCCAGTAACAATGCAGGAA-3'	5'-TGGGTCTCCAGGTCAGTTTC-3'
Hhip	5'-ATCGTAGACCCCAAAAGACCT-3'	5'-GGTGTAGTAGCCGTTTCGAC-3'
Hsd17b2	5'-CGGAGGCTTCAAAACAAACATCA-3'	5'-CGGGTTGGACCTCTCTTTCA-3'
Krt14	5'-CTGCTGGATGTGAAGACAAGG-3'	5'-ATTGGGAAGATGAAAGGTGGGC-3'
Krt15	5'-CTGGACATCAAGACTCGGCT-3'	5'-ACCAATACCAGCCATCTTAGCA-3'
Krt16	5'-AGAACCATGAGGAGGAGATGCT-3'	5'-CTCATACTGGTCCCTCATCTCA-3'
Krt17	5'-AAGCCAAAAGAACCTGTGACC-3'	5'-GAGCTGAGTCCTTAACGGGT-3'
Krt20	5'-AGCTGCAAAATCAGGTTAAGGA-3'	5'-TACGCATTCCCCTCTCAGTC-3'
Krt6b	5'-GTAGATGCTGCCTACATGACC-3'	5'-TCTGCCTCATAAATAACTCTCAGGA-3'
Upk1a	5'-CCTGTTTACCAAGGGTTGCTT-3'	5'-ATCAACATCACAGGGAGGGT-3'
Upk1b	5'-GAAGAAGGCAGAGGAGACCA-3'	5'-CGATGCCACACATACCAACA-3'
Upk2	5'-ATGTCCACGCTTCCTCGAAAA-3'	5'-GGGCAACAATAAGACCCACG-3'
Upk3a	5'-CATCCTCAGCTTTGTGGACAT-3'	5'-CTGGGTGATCTGTGAGTCGT-3'
Upk3b	5'-CCCAAGGCTGAGACGAAGT-3'	5'-ATGGAGTTGGGATTCTTTCCTTG-3'
