# Supplementary material for: PPARG contributes to urothelial integrity in the murine ureter by activating the expression of Shh and superficial cell-specific genes
Source: Development. 2025 Apr 17;152(8):dev204324. doi: 10.1242/dev.204324 (PMC12045629; doi:10.1242/dev.204324)
Supplement: Table S26. — List of primary and secondary antibodies used in this study. [file develop-152-204324-TableS26.xlsx]

## Sheet: Table S26
Table S26. List of primary and secondary antibodies used in the study.
Protein	Clonality	Primary antibodies	Dilution	Supplier
ACTA2	polyclonal	rabbit anti-ACTA2	1:200	A5228; clone 1A4; Merck
ALDH1A2	polyclonal	rabbit anti-ALDH1A2	1:200	ab75674, Abcam
CDH1	polyclonal	rabbit anti-CDH1	1:250	a kind gift from Dr R. Kemler, MPI, Freiburg, Germany
CKM	monoclonal	mouse-anti-CK-JAC(6F11)	1:200	AB_2618117, DSHB
DNP63	polyclonal	rabbit anti-ΔNP63	1:250	clone Poly6190, 619001, BioLegend
FABP4	polyclonal	goat FABP4/A-FABP	1:100	AF1443-SP, R&D biotechne
GRHL3	monoclonal	mouse-anti-GRHL3 (C-12)	1:400	sc-398838, Santa Cruz
Ki67	monoclonal	rabbit-anti-Ki-67	1:200	MA5-14520, Invitrogen
KRT10	monoclonal	mouse-anti-KRT10	1:200	sc-53252, Santa Cruz
KRT14	monoclonal	mouse anti-KRT14	1:200	ab7800, Abcam
KRT15	polyclonal	rabbit anti Cytokeratin 15	1:200	ab52816, Abcam
KRT5	polyclonal	rabbit anti-KRT5	1:250	PRB-160P, BioLegend
KRT6	polyclonal	rabbit-anti-KRT6A	1:200	LSB-B12036, LSBio
P63	monoclonal	mouse-anti-p63[4A4]	1:200	ab735, Abcam
PPARG	monoclonal	rabbit-anti-PPARg	1:200	#2435, Cell Signaling
TAGLN	polyclonal	rabbit anti-TAGLN	1:200	ab14106, Abcam
UPK1B	monoclonal	mouse anti-UPK1B	1:250	clone1E1, WH0007348M2, Sigma-Aldrich
UPK2	polyclonal	goat-anti-UPK2	1:200	sc-15178, Santa Cruz
		Secondary antibodies	Dilution	Supplier
		biotinylated donkey anti-goat IgG	1:400	705-065-003; Dianova
		biotinylated goat anti-rabbit IgG	1:400	111065033, Dianova
		biotinylated goat anti-mouse IgG	1:400	115-065-166, Jackson ImmunoResearch
		Alexa555-conjugated goat-anti-rabbit IgG	1:400	#A21428; ThermoFisher Scientific, Waltham, MA, USA
		Alexa 555-conjugated goat anti-mouse IgG	1:500	#A21422, Molecular Probes
		Alexa488-conjugated goat-anti-rabbit IgG	1:400	#A11034; Molecular Probes, Carlsbad, CA, USA
		Streptavidin HRP	1:500	434323, Invitrogen/ThermoFisher
